# Supplementary material for: Structure‐energy‐based predictions and network modelling of RASopathy and cancer missense mutations
Source: Mol Syst Biol. 2014 May 6;10(5):727. doi: 10.1002/msb.20145092 (PMC4188041; doi:10.1002/msb.20145092)
Supplement: Supplementary file 13 — Supplementary Table S1 [file MSB-10-5-727-s13.xls]

## Sheet: energies
Supplementary Table S1. Summary of classification and FoldX analysis for 956 RASopathy and cancer missense mutations.
Nr	Genes	Disease mutant	Shannon Entropy	Amino acid change	BLOSUM matrix	Disease (Uniprot, OMIM, COSMIC, HGMD)	Summary Disease Type	known effect (e.g. ERK, activity, etc)	New cathegoy (0.8, 1.6 kcal/mol) 95 and 99 % confidence		Final energy (absolute value)		Map domain	X-ray structure	sum main chain - side chain burial/2	DDG FoldX WT-Mut	residue in pfb		residue in pfb	DDG FoldX WT-Mut
																total protein				domains alone
08_PTPN11	PTPN11	T2I	1.041	TI	-1	NS1	Syndrome		5_No_pdb_highS_lowB		no structure		N(1-5)
08_PTPN11	PTPN11	G13D	0	GD	-1	Breast	Cancer		5_lowS_lowB_surface		unexplained by energy		SH2(6-102)	2SHP	0.426353	-1.86	GA13D;		GA13D;	-1.99
08_PTPN11	PTPN11	T42A	0.414	TA	0	NS1	Syndrome	higher catalytic activity (Tartaglia, 2005)	1a_domain_95		1.04		SH2(6-102)	2SHP	0.861497	1.04	TA42A;		TA42A;	1.01
08_PTPN11	PTPN11	L43P	0.414	LP	-3	Atrioventricular septal defect	Syndrome		1a_domain_99		6.82		SH2(6-102)	2SHP	0.923256	6.82	LA43P;		LA43P;	6.81
08_PTPN11	PTPN11	V45L	0	VL	1	lung cancer	Cancer		5_lowS_highB_core		unexplained by energy		SH2(6-102)	2SHP	0.970187	0.59	VA45L;		VA45L;	0.49
08_PTPN11	PTPN11	T52S	0.414	TS	2	Haematopoietic neoplasm	Cancer		3_folding_95		1.28		SH2(6-102)	2SHP	0.68454	1.2	TA52S;		TA52S;	1.28
08_PTPN11	PTPN11	H53Q	0	HQ	1	Haematopoietic neoplasm	Cancer		3_folding_95		0.84		SH2(6-102)	2SHP	0.528308	0.64	HA53Q;		HA53Q;	0.84
08_PTPN11	PTPN11	I54T	0	IT	-1	Colon cancer	Cancer		3_folding_99		3.61		SH2(6-102)	2SHP	0.795145	3.61	IA54T;		IA54T;	3.53
08_PTPN11	PTPN11	K55N	0	KN	0	Endometrium	Cancer		3_folding_95		0.97		SH2(6-102)	2SHP	0.74476	0.97	KA55N;		KA55N;	0.93
08_PTPN11	PTPN11	N58H	0.414	NH	1	NS1	Syndrome		1a_domain_99		8.59		SH2(6-102)	2SHP	0.787133	8.59	NA58H;		NA58H;	1.71
08_PTPN11	PTPN11	N58D	0.414	ND	2	NS1, colon cancer	Syndrome and Cancer		1a_domain_99		3.35		SH2(6-102)	2SHP	0.787133	3.35	NA58D;		NA58D;	1.11
08_PTPN11	PTPN11	N58K	0.414	NK	0	NS1, colon cancer	Syndrome and Cancer		1a_domain_99		3.27		SH2(6-102)	2SHP	0.787133	3.27	NA58K;		NA58K;	0.58
08_PTPN11	PTPN11	N58S	0.414	NS	1	lung cancer	Cancer		1a_domain_99		2.83		SH2(6-102)	2SHP	0.787133	2.83	NA58S;		NA58S;	0.92
08_PTPN11	PTPN11	N58Y	0.414	NY	-2	Lymphoid neoplasm	Cancer		1a_domain_99		10.39		SH2(6-102)	2SHP	0.787133	10.39	NA58Y;		NA58Y;	-0.23
08_PTPN11	PTPN11	T59A	1.041	TA	0	NS1	Syndrome		5_highS_highB_surface		unexplained by energy		SH2(6-102)	2SHP	0.13255	-0.04	TA59A;		TA59A;	-0.1
08_PTPN11	PTPN11	G60A	0.414	GA	0	NS1, Haematopoietic neoplasm	Syndrome and Cancer		1a_domain_99		2.1		SH2(6-102)	2SHP	0.398197	2.1	GA60A;		GA60A;	2
08_PTPN11	PTPN11	G60C	0.414	GC	-3	NS1	Syndrome		1a_domain_99		2.92		SH2(6-102)	2SHP	0.398197	2.92	GA60C;		GA60C;	2.13
08_PTPN11	PTPN11	G60V	0.414	GV	-3	myelodysplastic syndrome	Cancer		1a_domain_99		5.75		SH2(6-102)	2SHP	0.398197	5.75	GA60V;		GA60V;	3.07
08_PTPN11	PTPN11	G60R	0.414	GR	-2	Haematopoietic neoplasm	Cancer		1a_domain_99		7.91		SH2(6-102)	2SHP	0.398197	7.91	GA60R;		GA60R;	2.29
08_PTPN11	PTPN11	D61G	0	DG	-1	NS1, colon cancer	Syndrome and Cancer	cardiac defects in mice (Araki, 2009)	1a_domain_95		1.54		SH2(6-102)	2SHP	0.628421	1.54	DA61G;		DA61G;	0.52
08_PTPN11	PTPN11	D61N	0	DN	2	NS1, Haematopoietic neoplasm	Syndrome and Cancer		1a_domain_99		1.6		SH2(6-102)	2SHP	0.628421	1.6	DA61N;		DA61N;	0.31
08_PTPN11	PTPN11	D61Y	0	DY	-2	JMML	Cancer	higher catalytic activity (Zhi-Hong, 2013)	1a_domain_99		2.27		SH2(6-102)	2SHP	0.628421	2.27	DA61Y;		DA61Y;	0.17
08_PTPN11	PTPN11	D61V	0	DV	-3	Haematopoietic neoplasm	Cancer		1a_domain_95		1.45		SH2(6-102)	2SHP	0.628421	1.45	DA61V;		DA61V;	0.43
08_PTPN11	PTPN11	D61H	0	DH	0	Lymphoid neoplasm	Cancer		5_lowS_highB_core		unexplained by energy		SH2(6-102)	2SHP	0.628421	0.58	DA61H;		DA61H;	0.2
08_PTPN11	PTPN11	Y62D	1.041	YD	-2	NS1; also in Noonan patients manofesting juvenile myelomonocytic leukemia	Syndrome and Cancer		1a_domain_99		3.61		SH2(6-102)	2SHP	0.879112	3.61	YA62D;		YA62D;	2.05
08_PTPN11	PTPN11	Y62N	1.041	YN	-2	NS1	Syndrome		1a_domain_99		2.55		SH2(6-102)	2SHP	0.879112	2.55	YA62N;		YA62N;	1.17
08_PTPN11	PTPN11	Y63C	1.041	YC	-3	NS1, Haematopoietic neoplasm, colon cancer	Syndrome and Cancer		1a_domain_99		3.75		SH2(6-102)	2SHP	0.876991	3.75	YA63C;		YA63C;	2.94
08_PTPN11	PTPN11	Y63F	1.041	YF	3	Colon cancer	Cancer		5_highS_highB_core		unexplained by energy		SH2(6-102)	2SHP	0.876991	-0.62	YA63F;		YA63F;	-0.37
08_PTPN11	PTPN11	G67A	0.414	GA	0	Haematopoietic neoplasm	Cancer		3_folding_99		2.82		SH2(6-102)	2SHP	0.109945	2.31	GA67A;		GA67A;	2.82
08_PTPN11	PTPN11	E69K	0	EK	1	JMML; also in myelodysplastic syndrome.	Cancer		1a_domain_99		1.57		SH2(6-102)	2SHP	0.687116	1.57	EA69K;		EA69K;	0.05
08_PTPN11	PTPN11	E69Q	0	EQ	2	NS1	Syndrome		1a_domain_95		1.15		SH2(6-102)	2SHP	0.687116	1.15	EA69Q;		EA69Q;	0.46
08_PTPN11	PTPN11	E69G	0	EG	-2	Haematopoietic neoplasm, colon cancer	Cancer		1a_domain_99		1.61		SH2(6-102)	2SHP	0.687116	1.61	EA69G;		EA69G;	1.06
08_PTPN11	PTPN11	E69D	0	ED	2	Colon cancer	Cancer		5_lowS_highB_core		unexplained by energy		SH2(6-102)	2SHP	0.687116	0.67	EA69D;		EA69D;	0.32
08_PTPN11	PTPN11	F71I	0	FI	0	NS1	Syndrome		1a_domain_99		2.13		SH2(6-102)	2SHP	1	2.13	FA71I;		FA71I;	1.69
08_PTPN11	PTPN11	F71K	0	FK	-3	in acute myeloid leukemia	Cancer		1a_domain_99		3.82		SH2(6-102)	2SHP	1	3.82	FA71K;		FA71K;	2.56
08_PTPN11	PTPN11	F71L	0	FL	1	myelodysplastic syndrome, NS1	Syndrome and Cancer		1a_domain_99		2.06		SH2(6-102)	2SHP	1	2.06	FA71L;		FA71L;	2.16
08_PTPN11	PTPN11	A72G	0.414	AG	0	NS1	Syndrome		1a_domain_99		1.66		SH2(6-102)	2SHP	0.982409	1.66	AA72G;		AA72G;	0.1
08_PTPN11	PTPN11	A72S	0.414	AS	1	NS1	Syndrome	higher catalytic activity (Tartaglia, 2005)	1a_domain_99		1.73		SH2(6-102)	2SHP	0.982409	1.73	AA72S;		AA72S;	0.17
08_PTPN11	PTPN11	A72T	0.414	AT	0	JMML	Cancer		1a_domain_95		1.25		SH2(6-102)	2SHP	0.982409	1.25	AA72T;		AA72T;	0.06
08_PTPN11	PTPN11	A72V	0.414	AV	0	JMML	Cancer	higher catalytic activity (Tartaglia, 2005)	1a_domain_95		1.18		SH2(6-102)	2SHP	0.982409	1.18	AA72V;		AA72V;	-0.2
08_PTPN11	PTPN11	A72D	0.414	AD	-2	Lymphoid neoplasm	Cancer		1a_domain_99		3.45		SH2(6-102)	2SHP	0.982409	3.45	AA72D;		AA72D;	0.1
08_PTPN11	PTPN11	T73I	0.414	TI	-1	NS1; also in Noonan patients manofesting juvenile myelomonocytic leukemia	Syndrome and Cancer	higher catalytic activity (Tartaglia, 2005)	1a_domain_95		1.53		SH2(6-102)	2SHP	0.897317	1.53	TA73I;		TA73I;	1.86
08_PTPN11	PTPN11	L74M	0.414	LM	2	Haematopoietic neoplasm	Cancer		5_highS_highB_core		unexplained by energy		SH2(6-102)	2SHP	0.896713	-0.4	LA74M;		LA74M;	-0.71
08_PTPN11	PTPN11	E76A	0.414	EA	-1	JMML; also in myelodysplastic syndrome	Cancer		1a_domain_99		1.77		SH2(6-102)	2SHP	0.882828	1.77	EA76A;		EA76A;	0.75
08_PTPN11	PTPN11	E76D	0.414	ED	2	NS1	Syndrome	higher catalytic activity (Tartaglia, 2005)	5_highS_highB_core		unexplained by energy		SH2(6-102)	2SHP	0.882828	0.57	EA76D;		EA76D;	-0.43
08_PTPN11	PTPN11	E76G	0.414	EG	-2	JMML, colon cancer	Cancer		1a_domain_99		2.9		SH2(6-102)	2SHP	0.882828	2.9	EA76G;		EA76G;	1.75
08_PTPN11	PTPN11	E76K	0.414	EK	1	JMML	Cancer	higher catalytic activity (Tartaglia, 2005)	1a_domain_99		2.44		SH2(6-102)	2SHP	0.882828	2.44	EA76K;		EA76K;	0.48
08_PTPN11	PTPN11	E76Q	0.414	EQ	2	Haematopoietic neoplasm	Cancer		1a_domain_99		1.58		SH2(6-102)	2SHP	0.882828	1.58	EA76Q;		EA76Q;	0.33
08_PTPN11	PTPN11	E76V	0.414	EV	-3	JMML, lung cancer	Cancer		1a_domain_99		1.73		SH2(6-102)	2SHP	0.882828	1.73	EA76V;		EA76V;	0.97
08_PTPN11	PTPN11	L77V	0	LV	1	Haematopoietic neoplasm	Cancer		3_folding_99		5.55		SH2(6-102)	2SHP	0.977266	5.55	LA77V;		LA77V;	4.99
08_PTPN11	PTPN11	V78I	0.414	VI	3	Brain cancer	Cancer		5_highS_highB_core		unexplained by energy		SH2(6-102)	2SHP	1	-0.95	VA78I;		VA78I;	-1
08_PTPN11	PTPN11	Q79P	0.414	QP	-1	NS1	Syndrome		1a_domain_99		4.42		SH2(6-102)	2SHP	0.716628	4.42	QA79P;		QA79P;	4.31
08_PTPN11	PTPN11	Q79R	0.414	QR	1	NS1	Syndrome		5_highS_lowB_surface		unexplained by energy		SH2(6-102)	2SHP	0.716628	-0.38	QA79R;		QA79R;	-0.03
08_PTPN11	PTPN11	M82T	0	MT	-1	Haematopoietic neoplasm	Cancer		3_folding_95		0.89		SH2(6-102)	2SHP	0.643236	0.38	MA82T;		MA82T;	0.89
08_PTPN11	PTPN11	M82V	0	MV	1	lung cancer	Cancer		3_folding_95		1.19		SH2(6-102)	2SHP	0.643236	0.64	MA82V;		MA82V;	1.19
08_PTPN11	PTPN11	D106A	1.041	DA	-2	NS1	Syndrome		1a_domain_99		2.19		I1(103-111)	2SHP	0.442787	2.19	DA106A;		DA106A;	2.13
08_PTPN11	PTPN11	D106Y	1.041	DY	-2	kidney cancer	Cancer		1a_domain_95		1.35		I1(103-111)	2SHP	0.442787	1.35	DA106Y;		DA106Y;	1.92
08_PTPN11	PTPN11	E110A	0.414	EA	-1	NS1	Syndrome		5_highS_lowB_surface		unexplained by energy		I1(103-111)	2SHP	0.681959	-0.45	EA110A;		EA110A;	-0.27
08_PTPN11	PTPN11	L117F	0	LF	1	kidney cancer	Cancer		1a_domain_95		1.36		SH2(112-216)	2SHP	0.738989	1.36	LA117F;		LA117F;	2.57
08_PTPN11	PTPN11	E123D	0.414	ED	2	Colon cancer	Cancer		3_folding_95		1.08		SH2(112-216)	2SHP	0.730241	1.04	EA123D;		EA123D;	1.08
08_PTPN11	PTPN11	R138Q	0	RQ	1	melanoma	Cancer		1a_domain_95		0.98		SH2(112-216)	2SHP	0.976627	0.98	RA138Q;		RA138Q;	-0.02
08_PTPN11	PTPN11	E139D	0.414	ED	2	NS1	Syndrome	higher catalytic activity (Tartaglia, 2005)	5_highS_highB_surface		unexplained by energy		SH2(112-216)	2SHP	0.547847	0.5	EA139D;		EA139D;	0.48
08_PTPN11	PTPN11	E139G	0.414	EG	-2	colon cancer	Cancer		5_highS_lowB_surface		unexplained by energy		SH2(112-216)	2SHP	0.547847	0.43	EA139G;		EA139G;	0.53
08_PTPN11	PTPN11	D146Y	0.414	DY	-2	Endometrium cancer	Cancer		5_highS_lowB_surface		unexplained by energy		SH2(112-216)	2SHP	0.867749	-2.18	DA146Y;		DA146Y;	-0.99
08_PTPN11	PTPN11	R152H	0.414	RH	0	Haematopoietic neoplasm	Cancer		5_highS_highB_core		unexplained by energy		SH2(112-216)	2SHP	0.89709	-0.53	RA152H;		RA152H;	0.64
08_PTPN11	PTPN11	D155N	0.414	DN	2	Colon cancer	Cancer		5_highS_highB_surface		unexplained by energy		SH2(112-216)	2SHP	0.167654	0.1	DA155N;		DA155N;	0.1
08_PTPN11	PTPN11	D155Y	0.414	DY	-2	Colon cancer	Cancer		5_highS_lowB_surface		unexplained by energy		SH2(112-216)	2SHP	0.167654	0.44	DA155Y;		DA155Y;	0.41
08_PTPN11	PTPN11	V181I	0.414	VI	3	Colon cancer, endometrium cancer	Cancer		5_highS_highB_surface		unexplained by energy		SH2(112-216)	2SHP	0.642286	-0.35	VA181I;		VA181I;	-0.31
08_PTPN11	PTPN11	V181L	0.414	VL	1	lung cancer	Cancer		5_highS_highB_surface		unexplained by energy		SH2(112-216)	2SHP	0.642286	0.1	VA181L;		VA181L;	-0.38
08_PTPN11	PTPN11	S189A	0.65	SA	1	stomach cancer	Cancer		3_folding_95		1.01		SH2(112-216)	2SHP	0.799568	1.01	SA189A;		SA189A;	1.35
08_PTPN11	PTPN11	R220C	0.414	RC	-3	Colon cancer	Cancer		5_highS_lowB_surface		unexplained by energy		I2(217-246)	2SHP	0.467065	0.49	RA220C;		RA220C;	0.34
08_PTPN11	PTPN11	E225D	1.041	ED	2	Colon cancer	Cancer		5_highS_highB_surface		unexplained by energy		I2(217-246)	2SHP	0.532425	-0.75	EA225D;		EA225D;	-1.35
08_PTPN11	PTPN11	Q256K	0	QK	1	NS1	Syndrome		5_lowS_highB_core		unexplained by energy		PPase(247-521)	2SHP	0.846601	0.58	QA256K;		QA256K;	-0.48
08_PTPN11	PTPN11	Q256R	0	QR	1	NS1	Syndrome		1a_domain_99		1.64		PPase(247-521)	2SHP	0.846601	1.64	QA256R;		QA256R;	-0.23
08_PTPN11	PTPN11	G268S	0	GS	0	NS1	Syndrome		1a_domain_95		1.41		PPase(247-521)	2SHP	0.5	1.41	GA268S;		GA268S;	1.31
08_PTPN11	PTPN11	G268C	0	GC	-3	NS1	Syndrome		1a_domain_99		2.44		PPase(247-521)	2SHP	0.5	2.44	GA268C;		GA268C;	1.82
08_PTPN11	PTPN11	Y279C	0	YC	-3	NS1, LEOPARD syndrome 1, liver cancer	Syndrome and Cancer	lower catalytic activity (Tartaglia, 2005)	1b_actSite_95		1.34		PPase(247-521)	2SHP	0.673974	1.34	YA279C;		YA279C;	1.44
08_PTPN11	PTPN11	Y279S	0	YS	-2	LEOPARD syndrome 1	Syndrome		1b_actSite_99		2.66		PPase(247-521)	2SHP	0.673974	2.66	YA279S;		YA279S;	1.7
08_PTPN11	PTPN11	I282V	0	IV	3	NS1	Syndrome	higher catalytic activity (Tartaglia, 2005)	1b_actSite_95		1.53		PPase(247-521)	2SHP	0.891322	1.53	IA282V;		IA282V;	1.06
08_PTPN11	PTPN11	I282M	0	IM	2	Brain	Cancer		1b_actSite_95		1.19		PPase(247-521)	2SHP	0.891322	1.19	IA282M;		IA282M;	0.05
08_PTPN11	PTPN11	F285C	0.414	FC	-2	NS1	Syndrome		1b_actSite_99		2.9		PPase(247-521)	2SHP	1	2.9	FA285C;		FA285C;	2.58
08_PTPN11	PTPN11	F285I	0.414	FI	0	NS1	Syndrome		1b_actSite_95		1.36		PPase(247-521)	2SHP	1	1.36	FA285I;		FA285I;	2.04
08_PTPN11	PTPN11	F285L	0.414	FL	1	NS1	Syndrome		5_highS_highB_core		unexplained by energy		PPase(247-521)	2SHP	1	0.69	FA285L;		FA285L;	0.25
08_PTPN11	PTPN11	F285S	0.414	FS	-2	NS1	Syndrome		1b_actSite_99		3.55		PPase(247-521)	2SHP	1	3.55	FA285S;		FA285S;	3.72
08_PTPN11	PTPN11	D286V	0	DV	-3	Endometrium cancer	Cancer		1b_actSite_99		2.58		PPase(247-521)	2SHP	0.78501	2.58	DA286V;		DA286V;	3.01
08_PTPN11	PTPN11	N308D	0.414	ND	2	NS1, colon cancer	Syndrome and Cancer	higher catalytic activity (Tartaglia, 2005)	1b_actSite_95		0.85		PPase(247-521)	2SHP	1	-0.85	NA308D;		NA308D;	-0.26
08_PTPN11	PTPN11	N308S	0.414	NS	1	NS1, Noonan-like syndrome	Syndrome		1b_actSite_95		1.21		PPase(247-521)	2SHP	1	-1.21	NA308S;		NA308S;	0.12
08_PTPN11	PTPN11	N308T	0.414	NT	0	NS1, liver cancer	Syndrome		5_highS_highB_core		unexplained by energy		PPase(247-521)	2SHP	1	-0.47	NA308T;		NA308T;	0.11
08_PTPN11	PTPN11	I309V	1.189	IV	3	NS1	Syndrome		5_highS_highB_core		unexplained by energy		PPase(247-521)	2SHP	0.795559	0.74	IA309V;		IA309V;	0.76
08_PTPN11	PTPN11	K325T	0.414	KT	-1	Colon cancer	Cancer		1b_actSite_99		2.22		PPase(247-521)	2SHP	0.436354	2.22	KA325T;		KA325T;	2.4
08_PTPN11	PTPN11	N339S	1.418	NS	1	ovary cancer, colon cancer	Cancer		5_highS_highB_surface		unexplained by energy		PPase(247-521)	2SHP	0.543678	-0.14	NA339S;		NA339S;	-0.12
08_PTPN11	PTPN11	M355T	0	MT	-1	Oesophagus cancer	Cancer		1b_actSite_99		3.34		PPase(247-521)	2SHP	1	3.34	MA355T;		MA355T;	3.35
08_PTPN11	PTPN11	R384C	0.414	RC	-3	Endometrium cancer	Cancer		3_folding_95		0.8		PPase(247-521)	2SHP	0.71234	0.49	RA384C;		RA384C;	0.8
08_PTPN11	PTPN11	G409A	0.65	GA	0	NS1	Syndrome		5_highS_highB_surface		unexplained by energy		PPase(247-521)	2SHP	0.139251	-0.06	GA409A;		GA409A;	-0.06
08_PTPN11	PTPN11	T411M	1.208	TM	-1	NS1	Syndrome		5_highS_lowB_surface		unexplained by energy		PPase(247-521)	2SHP	0.683988	0.74	TA411M;		TA411M;	1.03
08_PTPN11	PTPN11	E412G	1.208	EG	-2	lung cancer	Cancer		5_highS_lowB_surface		unexplained by energy		PPase(247-521)	2SHP	0.378641	0.72	EA412G;		EA412G;	0.69
08_PTPN11	PTPN11	D425Y	0	DY	-2	lung cancer	Cancer		5_lowS_lowB_surface		unexplained by energy		PPase(247-521)	2SHP	0.0481331	-0.16	DA425Y;		DA425Y;	-0.29
08_PTPN11	PTPN11	D425N	0	DN	2	skin cancer	Cancer		5_lowS_highB_surface		unexplained by energy		PPase(247-521)	2SHP	0.0481331	0.08	DA425N;		DA425N;	0.54
08_PTPN11	PTPN11	H426R	0	HR	0	lung cancer	Cancer		5_lowS_lowB_surface		unexplained by energy		PPase(247-521)	2SHP	0.095631	-0.19	HA426R;		HA426R;	-0.05
08_PTPN11	PTPN11	A461T	0	AT	0	LEOPARD syndrome 1	Syndrome		1b_actSite_99		3.96		PPase(247-521)	2SHP	0.891652	3.96	AA461T;		AA461T;	1.24
08_PTPN11	PTPN11	A461G	0	AG	0	Endometrium cancer	Cancer		1b_actSite_99		1.64		PPase(247-521)	2SHP	0.891652	1.64	AA461G;		AA461G;	1.35
08_PTPN11	PTPN11	I463L	0	IL	2	Endometrium cancer	Cancer		1a_domain_99		1.76		PPase(247-521)	2SHP	1	1.76	IA463L;		IA463L;	0.2
08_PTPN11	PTPN11	G464A	0	GA	0	LEOPARD syndrome 1	Syndrome		1b_actSite_99		3.32		PPase(247-521)	2SHP	0.5	3.32	GA464A;		GA464A;	0.63
08_PTPN11	PTPN11	T468P	0	TP	-1	ML/ LEOPARD syndrome	Syndrome		1b_actSite_99		2.61		PPase(247-521)	2SHP	0.964247	2.61	TA468P;		TA468P;	2.29
08_PTPN11	PTPN11	T468M	0	TM	-1	LEOPARD syndrome 1, colon cancer	Syndrome and Cancer	lower catalytic activity (Tartaglia, 2005)	1b_actSite_99		2.73		PPase(247-521)	2SHP	0.964247	-2.73	TA468M;		TA468M;	-2.92
08_PTPN11	PTPN11	G483D	0	GD	-1	lung cancer	Cancer		3_folding_99		3.35		PPase(247-521)	2SHP	0.298808	3.12	GA483D;		GA483D;	3.35
08_PTPN11	PTPN11	D487Y	1.041	DY	-2	Oesophagus cancer	Cancer		5_highS_lowB_surface		unexplained by energy		PPase(247-521)	2SHP	0.351195	-0.86	DA487Y;		DA487Y;	-0.87
08_PTPN11	PTPN11	P491H	1.041	PH	-2	NS1	Syndrome		1a_domain_99		9.09		PPase(247-521)	2SHP	0.907914	9.09	PA491H;		PA491H;	7.33
08_PTPN11	PTPN11	P491L	1.041	PL	-3	NS1, Haematopoietic neoplasm	Syndrome and Cancer		1a_domain_99		2.06		PPase(247-521)	2SHP	0.907914	2.06	PA491L;		PA491L;	1.82
08_PTPN11	PTPN11	P491S	1.041	PS	-1	NS1, Haematopoietic neoplasm	Syndrome and Cancer		1a_domain_99		3.43		PPase(247-521)	2SHP	0.907914	3.43	PA491S;		PA491S;	3.49
08_PTPN11	PTPN11	R498L	0	RL	-2	ML/ LEOPARD syndrome	Syndrome		1a_domain_99		3.24		PPase(247-521)	2SHP	0.925734	3.24	RA498L;		RA498L;	5.17
08_PTPN11	PTPN11	R498W	0	RW	-2	ML/ LEOPARD syndrome	Syndrome		1a_domain_99		12.98		PPase(247-521)	2SHP	0.925734	12.98	RA498W;		RA498W;	8.33
08_PTPN11	PTPN11	R501K	0	RK	3	NS1	Syndrome		1a_domain_99		2.6		PPase(247-521)	2SHP	1	2.6	RA501K;		RA501K;	3.13
08_PTPN11	PTPN11	S502A	0	SA	1	NS1, Haematopoietic neoplasm	Syndrome and Cancer		5_highS_lowB_core		unexplained by energy		PPase(247-521)	2SHP	0.87963	0.04	SA502A;		SA502A;	-0.56
08_PTPN11	PTPN11	S502L	0	SL	-3	lung cancer, Haematopoietic neoplasm	Cancer		1a_domain_95		1.56		PPase(247-521)	2SHP	0.87963	1.56	SA502L;		SA502L;	-0.91
08_PTPN11	PTPN11	S502T	0	ST	2	NS1	Syndrome		5_lowS_highB_core		unexplained by energy		PPase(247-521)	2SHP	0.87963	0.61	SA502T;		SA502T;	-0.6
08_PTPN11	PTPN11	S502P	0	SP	-1	Haematopoietic neoplasm, colon cancer	Cancer		1a_domain_99		2.9		PPase(247-521)	2SHP	0.87963	-2.9	SA502P;		SA502P;	-2.93
08_PTPN11	PTPN11	G503E	0	GE	-2	NS1, colon cancer	Syndrome and Cancer		1a_domain_99		19.07		PPase(247-521)	2SHP	0.5	19.07	GA503E;		GA503E;	2.17
08_PTPN11	PTPN11	G503A	0	GA	0	JMML	Cancer		1a_domain_99		7.38		PPase(247-521)	2SHP	0.5	7.38	GA503A;		GA503A;	2.71
08_PTPN11	PTPN11	G503L	0	GL	-3	Haematopoietic neoplasm	Cancer		1a_domain_99		23.92		PPase(247-521)	2SHP	0.5	23.92	GA503L;		GA503L;	1.82
08_PTPN11	PTPN11	G503R	0	GR	-2	NS1, pulmonic stenosis and juvenile myelomonocytic leukemia	Syndrome and Cancer		1a_domain_99		24.15		PPase(247-521)	2SHP	0.5	24.15	GA503R;		GA503R;	2.37
08_PTPN11	PTPN11	G503V	0	GV	-3	lung cancer, colon cancer	Cancer		1a_domain_99		20.71		PPase(247-521)	2SHP	0.5	20.71	GA503V;		GA503V;	3.59
08_PTPN11	PTPN11	M504V	0.65	MV	1	NS1	Syndrome	higher catalytic activity (Tartaglia, 2005)	1b_actSite_99		2.09		PPase(247-521)	2SHP	1	2.09	MA504V;		MA504V;	2.12
08_PTPN11	PTPN11	Q506P	0	QP	-1	ML/ LEOPARD syndrome, skin cancer	Syndrome and Cancer		1a_domain_99		5.4		PPase(247-521)	2SHP	0.953669	5.4	QA506P;		QA506P;	2.62
08_PTPN11	PTPN11	Q506E	0	QE	2	NS1	Syndrome		1a_domain_99		3.8		PPase(247-521)	2SHP	0.953669	3.8	QA506E;		QA506E;	-0.17
08_PTPN11	PTPN11	Q506R	0	QR	1	NS1	Syndrome		1a_domain_99		13.55		PPase(247-521)	2SHP	0.953669	13.55	QA506R;		QA506R;	1.18
08_PTPN11	PTPN11	T507K	0	TK	-1	Haematopoietic neoplasm	Cancer		1a_domain_99		1.58		PPase(247-521)	2SHP	0.901419	1.58	TA507K;		TA507K;	1.49
08_PTPN11	PTPN11	T507A	0	TA	0	Colon cancer	Cancer		1a_domain_95		1.07		PPase(247-521)	2SHP	0.901419	1.07	TA507A;		TA507A;	1.55
08_PTPN11	PTPN11	Q510P	0	QP	-1	LEOPARD syndrome 1	Syndrome		1a_domain_99		2.66		PPase(247-521)	2SHP	0.981816	2.66	QA510P;		QA510P;	2.02
08_PTPN11	PTPN11	Q510L	0	QL	-2	Haematopoietic neoplasm, skin cancer	Cancer		5_lowS_lowB_core		unexplained by energy		PPase(247-521)	2SHP	0.981816	0.55	QA510L;		QA510L;	0.04
08_PTPN11	PTPN11	Q510H	0	QH	1	Haematopoietic neoplasm	Cancer		1a_domain_95		1.52		PPase(247-521)	2SHP	0.981816	1.52	QA510H;		QA510H;	0.38
08_PTPN11	PTPN11	Q510K	0	QK	1	Lymphoid neoplasm	Cancer		1a_domain_99		2.51		PPase(247-521)	2SHP	0.981816	2.51	QA510K;		QA510K;	1.81
08_PTPN11	PTPN11	R512Q	1.041	RQ	1	Colon cancer	Cancer		5_highS_highB_surface		unexplained by energy		PPase(247-521)	2SHP	0.621788	-0.27	RA512Q;		RA512Q;	-0.3
08_PTPN11	PTPN11	Y521F	0	YF	3	lung cancer	Cancer		5_lowS_highB_core		unexplained by energy		PPase(247-521)	2SHP	0.898215	-0.14	YA521F;		YA521F;	0.54
08_PTPN11	PTPN11	E541K	0.414	EK	1	Colon cancer	Cancer		5_No_pdb_highS_highB		no structure		C(522-597)
08_PTPN11	PTPN11	I545L	0.414	IL	2	Haematopoietic neoplasm	Cancer		5_No_pdb_highS_highB		no structure		C(522-597)
08_PTPN11	PTPN11	T553M	1.781	TM	-1	Haematopoietic neoplasm	Cancer		5_No_pdb_highS_lowB		no structure		C(522-597)
08_PTPN11	PTPN11	D556N	1.041	DN	2	lung cancer	Cancer		5_No_pdb_highS_highB		no structure		C(522-597)
08_PTPN11	PTPN11	L564F	0.817	LF	1	NS1	Syndrome		5_No_pdb_highS_highB		no structure		C(522-597)
														total energy				total energy			interaction energy		A-C (distal)	B-C (GEF)		domains alone
Nr	Genes	Disease mutant	Shannon Entropy	Amino acid change	BLOSUM matrix	Disease (Uniprot, OMIM, COSMIC, HGMD)	Summary Disease Type	known effect (e.g. ERK, activity, etc)	Mutant cathegoy (0.8, 1.6 kcal/mol) 95 and 99 % confidence		Final energy (absolute value)		Map domain	X-ray structure	sum main chain - side chain burial/2	DDG FoldX WT-Mut	residue in pfb	X-ray structure	sum main chain - side chain burial/2	DDG FoldX WT-Mut	X-ray structure	sum main chain - side chain burial/2	DDG FoldX Mut-WT	DDG FoldX Mut-WT	residues in structure	X-ray structure	residues in structure	DDG FoldX WT-Mut
11_SOS1	SOS1	E13K	1.617	EK	1	breast cancer	Cancer		5_No_pdb_highS_highB		no structure		N(1-96)
11_SOS1	SOS1	T37A	1.673	TA	0	NS4	Syndrome	moderate higher exchange activity (Smith, 2013)	5_No_pdb_highS_highB		no structure		N(1-96)
11_SOS1	SOS1	D42H	1.322	DH	0	Lung	Cancer		5_No_pdb_highS_highB		no structure		N(1-96)
11_SOS1	SOS1	D89N	1.096	DN	2	Lung	Cancer		5_No_pdb_highS_highB		no structure		N(1-96)
11_SOS1	SOS1	A90T	0.439	AT	0	Lung	Cancer		5_No_pdb_highS_highB		no structure		N(1-96)
11_SOS1	SOS1	P102R	0.866	PR	-2	NS4, lung cancer	Syndrome and Cancer		5_No_pdb_highS_lowB		no structure		Histone(97-169)	not solved in structure
11_SOS1	SOS1	E108K	0.866	EK	1	NS4	Syndrome	surface, lipid binding	4_localisation		unexplained by energy		Histone(97-169)	1Q9C	0.3601	-0.5	EA108K
11_SOS1	SOS1	P112R	1.686	PR	-2	NS4	Syndrome	surface, lipid binding	3_folding_99		1.88		Histone(97-169)	1Q9C	0.610251	1.88	PA112R
11_SOS1	SOS1	V133A	0.439	VA	0	Lung	Cancer		3_folding_99		2.2		Histone(97-169)	1Q9C	1	2.2	VA133A
11_SOS1	SOS1	N147I	0.866	NI	-2	Lung, Skin	Cancer		5_highS_lowB_surface		unexplained by energy		Histone(97-169)	1Q9C	0.539185	-1.46	NA147I
11_SOS1	SOS1	K170E	0.439	KE	1	NS4	Syndrome	surface, lipid binding; moderate higher exchange activity (Smith, 2013)	4_localisation		unexplained by energy		I1(170-203)	1Q9C	0.441577	0.58	KA170E
11_SOS1	SOS1	I183V	1.278	IV	3	Liver	Cancer		5_No_pdb_highS_highB		no structure		I1(170-203)
11_SOS1	SOS1	Y215H	0.439	YH	2	Lung	Cancer		3_folding_99		4.04		RhoGEF(204-389)	1DBH	0.991309	4.04	YA215H;	1XD4	0.990908	3.98						1XD4	YA215H;	3.98
11_SOS1	SOS1	N233Y	1.096	NY	-2	lung cancer, endometrium cancer	Cancer		3_folding_99		3.12		RhoGEF(204-389)	1DBH	0.731885	3.12	NA233Y;	1XD4	0.760919	2.89						1XD4	NA233Y;	2.89
11_SOS1	SOS1	I252T	0	IT	-1	NS4	Syndrome	higher exchange activity (Smith, 2013)	3_folding_99		2.91		RhoGEF(204-389)	1DBH	1	2.5	IA252T;	1XD4	0.992544	2.91						1XD4	IA252T;	2.91
11_SOS1	SOS1	H262R	1.096	HR	0	breast cancer	Cancer		5_highS_highB_surface		unexplained by energy		RhoGEF(204-389)	1DBH	0.522942	0.26	HA262R;	1XD4	0.594598	0.59						1XD4	HA262R;	0.47
11_SOS1	SOS1	D265N	0	DN	2	Lung	Cancer		5_lowS_highB_surface		unexplained by energy		RhoGEF(204-389)	1DBH	0.51076	-0.14	DA265N;	1XD4	0.761858	0.16						1XD4	DA265N;	-0.43
11_SOS1	SOS1	T266K	1.096	TK	-1	NS4	Syndrome		1a_domain_95		1.01		RhoGEF(204-389)	1DBH	0.829581	-1.01	TA266K;	1XD4	0.794617	-0.26						1XD4	TA266K;	-0.63
11_SOS1	SOS1	M269R	0.439	MR	-1	NS4	Syndrome		1a_domain_99		2.02		RhoGEF(204-389)	1DBH	0.351027	0.08	MA269R;	1XD4	0.748239	2.02						1XD4	MA269R;	-0.38
11_SOS1	SOS1	M269T	0.439	MT	-1	NS4	Syndrome		1a_domain_99		2.68		RhoGEF(204-389)	1DBH	0.351027	0.64	MA269T;	1XD4	0.748239	2.68						1XD4	MA269T;	0.51
11_SOS1	SOS1	M269V	0.439	MV	1	Lung	Cancer		1a_domain_99		3.28		RhoGEF(204-389)	1DBH	0.351027	1.62	MA269V;	1XD4	0.748239	3.28						1XD4	MA269V;	1.71
11_SOS1	SOS1	M269K	0.439	MK	-1	Skin	Cancer		1a_domain_99		2.78		RhoGEF(204-389)	1DBH	0.351027	-0.05	MA269K;	1XD4	0.748239	2.78						1XD4	MA269K;	-0.48
11_SOS1	SOS1	S274T	0.866	ST	2	Lung	Cancer		5_highS_highB_surface		unexplained by energy		RhoGEF(204-389)	1DBH	0.399938	-0.15	SA274T;	1XD4	0.398206	-0.14						1XD4	SA274T;	-0.12
11_SOS1	SOS1	P305S	1.278	PS	-1	Skin	Cancer		3_folding_95		1.58		RhoGEF(204-389)	1DBH	0.199694	1.4	PA305S;	1XD4	0.184177	1.58						1XD4	PA305S;	1.57
11_SOS1	SOS1	D309Y	1.241	DY	-2	NS4, lung cancer	Syndrome and Cancer	sustained Ras and Erk activation (Roberts, 2007)	5_highS_lowB_surface		unexplained by energy		RhoGEF(204-389)	1DBH	0.345885	-0.32	DA309Y;	1XD4	0.318723	-0.34						1XD4	DA309Y;	-0.36
11_SOS1	SOS1	I327T	1.096	IT	-1	Lung	Cancer		3_folding_99		2.41		RhoGEF(204-389)	1DBH	0.495816	2.24	IA327T;	1XD4	0.501877	2.41						1XD4	IA327T;	2.33
11_SOS1	SOS1	Y337C	0.439	YC	-3	NS4	Syndrome	higher exchange activity (Smith, 2013)	1a_domain_99		2.66		RhoGEF(204-389)	1DBH	0.863838	2.66	YA337C;	1XD4	0.892064	1.93						1XD4	YA337C;	2.11
11_SOS1	SOS1	C372F	1.096	CF	-2	Lung	Cancer		5_highS_lowB_core		unexplained by energy		RhoGEF(204-389)	1DBH	0.858592	-2.37	CA372F;	1XD4	0.866287	-2.14						1XD4	CA372F;	-2.33
11_SOS1	SOS1	T378A	1.096	TA	0	NS4	Syndrome		1a_domain_95		0.85		RhoGEF(204-389)	1DBH	0.576789	-0.85	TA378A;	1XD4	0.574342	-0.87						1XD4	TA378A;	-0.8
11_SOS1	SOS1	R398G	0.866	RG	-2	Skin	Cancer		3_folding_95		1.06		I2(390-443)	1DBH	0.502302	1.06	RA398G;	1XD4	0.472607	1.06						1XD4	RA398G;	1.17
11_SOS1	SOS1	S401N	1.278	SN	1	Skin	Cancer		5_highS_highB_surface		unexplained by energy		I2(390-443)	1DBH	0.439882	-0.11	SA401N;	1XD4	0.441516	-0.07						1XD4	SA401N;	-0.07
11_SOS1	SOS1	L417V	0.866	LV	1	Lung	Cancer		5_No_pdb_highS_highB		no structure		I2(390-443)	not solved in structure				not in structure								not in structure
11_SOS1	SOS1	M422V	1.096	MV	1	NS4	Syndrome		1a_domain_95		1.57		I2(390-443)	1DBH	0.977861	2.53	MA422V;	1XD4	0.889046	1.57						1XD4	MA422V;	1.35
11_SOS1	SOS1	D430A	0.684	DA	-2	Endometrium	Cancer		3_folding_95		1.35		I2(390-443)	1DBH	0.609585	0.93	DA430A;	1XD4	0.530722	1.05						1XD4	DA430A;	1.35
11_SOS1	SOS1	E424K	0.439	EK	1	NS4	Syndrome		5_highS_highB_surface		unexplained by energy		I2(390-443)	1DBH	0.525335	-0.05	EA424K;	1XD4	0.531969	-0.32						1XD4	EA424K;	0.33
11_SOS1	SOS1	Q426K	0	QK	1	Kidney	Cancer		3_folding_95		1.11		I2(390-443)	1DBH	0.781042	0.36	QA426K;	1XD4	0.781439	1.11						1XD4	QA426K;	0.95
11_SOS1	SOS1	W432R	0.439	WR	-2	NS4	Syndrome		1a_domain_99		4.02		I2(390-443)	1DBH	0.564746	3.8	WA432R;	1XD4	0.562662	4.02						1XD4	WA432R;	3.4
11_SOS1	SOS1	E433K	0.866	EK	1	NS4	Syndrome		5_highS_highB_surface		unexplained by energy		I2(390-443)	1DBH	0.425235	-0.4	EA433K;	1XD4	0.420535	-0.46						1XD4	EA433K;	-0.42
11_SOS1	SOS1	E433G	0.866	EG	-2	Large intestine	Cancer		3_folding_95		1.06		I2(390-443)	1DBH	0.425235	1.08	EA433G;	1XD4	0.420535	1.06						1XD4	EA433G;	1.04
11_SOS1	SOS1	G434K	0.866	GK	-2	NS4	Syndrome		3_folding_99		2.95		I2(390-443)	1DBH	0.146689	2.95	GA434K;	1XD4	0.147801	2.51						1XD4	GA434K;	2.52
11_SOS1	SOS1	G434R	0.866	GR	-2	NS4, skin cancer	Syndrome and Cancer	moderate higher exchange activity (Smith, 2013)	3_folding_99		3.45		I2(390-443)	1DBH	0.146689	3.12	GA434R;	1XD4	0.147801	3.45						1XD4	GA434R;	3.27
11_SOS1	SOS1	G434V	0.866	GV	-3	Skin	Cancer		3_folding_99		3.89		I2(390-443)	1DBH	0.146689	3.89	GA434V;	1XD4	0.147801	3.66						1XD4	GA434V;	3.56
11_SOS1	SOS1	I437T	0.684	IT	-1	NS4	Syndrome		3_folding_99		2.98		I2(390-443)	1DBH	0.994007	2.98	IA437T;	1XD4	0.949648	2.82						1XD4	IA437T;	2.83
11_SOS1	SOS1	C441Y	0	CY	-3	NS4	Syndrome	moderate higher exchange activity (Smith, 2013)	3_folding_99		41.51		I2(390-443)	1DBH	0.895353	41.51	CA441Y;	1XD4	0.795813	33.28						1XD4	CA441Y;	33.42
11_SOS1	SOS1	M446L	1.096	ML	2	Lung	Cancer		5_highS_highB_core		unexplained by energy		PH(444-546)	1DBH	0.858418	0.2	MA446L;	1XD4	0.869695	0.2						1XD4	MA446L;	0.11
11_SOS1	SOS1	L450V	0	LV	1	breast cancer	Cancer		3_folding_99		2.28		PH(444-546)	1DBH	0.878308	2.28	LA450V;	1XD4	0.882588	2.16						1XD4	LA450V;	2.17
11_SOS1	SOS1	L463I	0.439	LI	2	Endometrium	Cancer		1a_domain_99		3.01		PH(444-546)	1DBH	1	3.01	LA463I;	1XD4	1	2.89						1XD4	LA463I;	1.52
11_SOS1	SOS1	Q477R	0.866	QR	1	NS4	Syndrome		5_highS_highB_surface		unexplained by energy		PH(444-546)	1DBH	0.361845	0.19	QA477R;	1XD4	0.367135	0.19						1XD4	QA477R;	0.01
11_SOS1	SOS1	P478L	0.866	PL	-3	NS4	Syndrome		5_highS_lowB_surface		unexplained by energy		PH(444-546)	1DBH	0.0752865	1.01	PA478L;	1XD4	0.0731748	1.03						1XD4	PA478L;	1.03
11_SOS1	SOS1	P478R	0.866	PR	-2	NS4	Syndrome		5_highS_lowB_surface		unexplained by energy		PH(444-546)	1DBH	0.0752865	1.16	PA478R;	1XD4	0.0731748	1.15						1XD4	PA478R;	1.28
11_SOS1	SOS1	P478S	0.866	PS	-1	Endometrium	Cancer		3_folding_95		1.02		PH(444-546)	1DBH	0.0752865	0.99	PA478S;	1XD4	0.0731748	1.02						1XD4	PA478S;	1.02
11_SOS1	SOS1	G482R	0.684	GR	-2	NS4	Syndrome		3_folding_99		1.98		PH(444-546)	1DBH	0.0351916	1.98	GA482R;	1XD4	0.042361	1.82						1XD4	GA482R;	1.79
11_SOS1	SOS1	A483V	0	AV	0	Skin	Cancer		3_folding_99		1.8		PH(444-546)	1DBH	0.450548	0.96	AA483V;	1XD4	0.433555	1.8						1XD4	AA483V;	1.8
11_SOS1	SOS1	L490R	0.866	LR	-2	NS4	Syndrome		3_folding_99		3.7		PH(444-546)	1DBH	0.897539	2.73	LA490R;	1XD4	0.847517	2.45						1XD4	LA490R;	3.7
11_SOS1	SOS1	R497Q	0.439	RQ	1	NS4	Syndrome		5_highS_highB_surface		unexplained by energy		PH(444-546)	1DBH	0.156914	0.88	RA497Q;	1XD4	0.130259	-0.02						1XD4	RA497Q;	-0.19
11_SOS1	SOS1	E509K	0.866	EK	1	Endometrium	Cancer		5_highS_highB_surface		unexplained by energy		PH(444-546)	1DBH	0.267705	-0.45	EA509K;	1XD4	0.170063	-0.39						1XD4	EA509K;	-0.29
11_SOS1	SOS1	N535S	0.866	NS	1	Lung	Cancer		3_folding_95		0.85		PH(444-546)	1DBH	0.701436	0.85	NA535S;	1XD4	0.582277	0.19						1XD4	NA535S;	0.02
11_SOS1	SOS1	S548R	0	SR	-1	NS4	Syndrome	moderate higher exchange activity (Smith, 2013)	5_lowS_lowB_surface		unexplained by energy		I3(547-599)	1DBH	0.141003	-1.23	SA548R;	1XD4	0.432803	1.56						1XD4	SA548R;	1.58
11_SOS1	SOS1	T549K	1.096	TK	-1	NS4	Syndrome		5_highS_lowB_surface		unexplained by energy		I3(547-599)	1DBH	0.415245	-1.06	TA549K;	1XD4	0.640447	-0.88						1XD4	TA549K;	-0.89
11_SOS1	SOS1	L550P	0	LP	-3	NS4	Syndrome	higher exchange activity (Smith, 2013)	1a_domain_99		7.82		I3(547-599)	1DBH	0.704855	4.71	LA550P;	1XD4	0.943085	7.82						1XD4	LA550P;	5.24
11_SOS1	SOS1	R552G	0	RG	-2	NS4	Syndrome	sustained Ras and Erk activation (Roberts, 2007)	5_lowS_lowB_surface		unexplained by energy		I3(547-599)				RA552G;	1XD4	0.523746	0.58						1XD4	RA552G;	0.73
11_SOS1	SOS1	R552K	0	RK	3	NS4, Endometrium cancer, skin cancer	Syndrome and Cancer		5_lowS_highB_surface		unexplained by energy		I3(547-599)				RA552K;	1XD4	0.523746	-0.22						1XD4	RA552K;	-0.13
11_SOS1	SOS1	R552S	0	RS	-1	NS4, kidney cancer	Syndrome and Cancer		5_lowS_lowB_surface		unexplained by energy		I3(547-599)				RA552S;	1XD4	0.523746	0.8						1XD4	RA552S;	0.83
11_SOS1	SOS1	R552M	0	RM	-1	NS4, Endometrium cancer	Syndrome and Cancer		5_lowS_lowB_surface		unexplained by energy		I3(547-599)				RA552M;	1XD4	0.523746	-0.48						1XD4	RA552M;	-0.4
11_SOS1	SOS1	R552T	0	RT	-1	NS4	Syndrome		5_lowS_lowB_surface		unexplained by energy		I3(547-599)				RA552T;	1XD4	0.523746	0.56						1XD4	RA552T;	0.64
11_SOS1	SOS1	R576S	0.684	RS	-1	Liver	Cancer		3_folding_95		0.89		I3(547-599)	1XD2	0.47871	0.01	RC576S;	1XD4	0.340101	0.14	1XD2	0.47871	0	0	RC576S;	1XD4	RA576S;	0.89
11_SOS1	SOS1	E584K	1.096	EK	1	Endometrium	Cancer		5_highS_highB_surface		unexplained by energy		I3(547-599)	1XD2	0.556393	-0.54	EC584K;	1XD4	0.688894	-0.8	1XD2	0.556393	0	-0.01	EC584K;	1XD4	EA584K;	-0.37
11_SOS1	SOS1	N585T	0	NT	0	Endometrium	Cancer		3_folding_99		1.79		I3(547-599)	1XD2	0.971421	1.79	NC585T;	1XD4	0.931316	-0.51	1XD2	0.971421	0	0	NC585T;	1XD4	NA585T;	0.56
11_SOS1	SOS1	N591S	1.096	NS	1	Lung	Cancer		5_No_pdb_highS_highB		no structure		I3(547-599)					not in structure								not in structure
11_SOS1	SOS1	K595M	1.096	KM	-1	Lung	Cancer		5_No_pdb_highS_lowB		no structure		I3(547-599)					not in structure								not in structure
11_SOS1	SOS1	F623I	0.439	FI	0	NS4	Syndrome		3_folding_99		2.99		RasGEF(600-963)	1XD2	0.911539	2.99	FC623I;	1XD4	0.840334	2.46	1XD2	0.911539	-0.04	0	FC623I;	1XD4	FA623I;	2.58
11_SOS1	SOS1	R694Q	0.439	RQ	1	Prostate	Cancer		3_folding_99		1.72		RasGEF(600-963)	1XD2	0.801166	1.72	RC694Q;	1XD4	0.723575	1.14	1XD2	0.801166	0.2	0	RC694Q;	1XD4	RA694Q;	0.08
11_SOS1	SOS1	Y702H	0	YH	2	NS4	Syndrome	higher exchange activity (Smith, 2013)	3_folding_99		2.09		RasGEF(600-963)	1XD2	0.772163	1.25	YC702H;	1XD4	0.644192	2.09	1XD2	0.772163	-0.04	0	YC702H;	1XD4	YA702H;	2.01
11_SOS1	SOS1	M726I	0.439	MI	2	skin cancer	Cancer		3_folding_99		1.93		RasGEF(600-963)	1XD2	0.868638	1.93	MC726I;	1XD4	0.797452	0.57	1XD2	0.868638	0.5	0	MC726I;	1XD4	MA726I;	0.46
11_SOS1	SOS1	W729L	0.439	WL	-2	NS4	Syndrome	sustained Ras activation (Tartaglia, 2007)	1a_domain_99		2.16		RasGEF(600-963)	1XD2	0.936595	2.16	WC729L;	1XD4	0.817576	0.82	1XD2	0.936595	1.35	0	WC729L;	1XD4	WA729L;	-0.6
11_SOS1	SOS1	I733F	0.684	IF	0	NS4	Syndrome	higher exchange activity (Smith, 2013)	3_folding_99		2.23		RasGEF(600-963)	1XD2	0.967966	2.04	IC733F;	1XD4	0.957375	2.23	1XD2	0.967966	-0.83	0	IC733F;	1XD4	IA733F;	1.78
11_SOS1	SOS1	I733V	0.684	IV	3	Lung	Cancer		3_folding_95		1.29		RasGEF(600-963)	1XD2	0.967966	1.29	IC733V;	1XD4	0.957375	1.24	1XD2	0.967966	-1.54	0	IC733V;	1XD4	IA733V;	1.19
11_SOS1	SOS1	I736R	0.439	IR	-3	Large intestine	Cancer		3_folding_99		1.99		RasGEF(600-963)	1XD2	0.919183	1.99	IC736R;	1XD4	0.847643	1.84	1XD2	0.919183	-0.92	0	IC736R;	1XD4	IA736R;	0.89
11_SOS1	SOS1	I784T	0.684	IT	-1	NS4	Syndrome		3_folding_99		2.32		RasGEF(600-963)	1XD2	0.951592	2.11	IC784T;	1XD4	0.956371	2.26	1XD2	0.951592	0	0	IC784T;	1XD4	IA784T;	2.32
11_SOS1	SOS1	E815K	0.866	EK	1	skin cancer	Cancer		5_highS_highB_surface		unexplained by energy		RasGEF(600-963)	1XD2	0.497339	-0.22	EC815K;	1XD4	0.488456	0.67	1XD2	0.497339	0	-0.43	EC815K;	1XD4	EA815K;	0.69
11_SOS1	SOS1	E846K	0	EK	1	NS4, badder, oesophagus cancer	Syndrome and Cancer		5_lowS_highB_surface		unexplained by energy		RasGEF(600-963)	1XD2	0.536796	1.02	EC846K;	1XD4	0.4994	1.7	1XD2	0.536796	0	0	EC846K;	1XD4	EA846K;	2.01
11_SOS1	SOS1	E847K	0	EK	1	Lung	Cancer		3_folding_99		3		RasGEF(600-963)	1XD2	1	2.26	EC847K;	1XD4	1	2.74	1XD2	1	0	0	EC847K;	1XD4	EA847K;	3
11_SOS1	SOS1	R854P	0	RP	-2	Prostate	Cancer		3_folding_99		5.81		RasGEF(600-963)	1XD2	0.941383	5.67	RC854P;	1XD4	0.945324	5.69	1XD2	0.941383	0	0	RC854P;	1XD4	RA854P;	5.81
11_SOS1	SOS1	E873D	1.096	ED	2	Endometrium	Cancer		5_highS_highB_core		unexplained by energy		RasGEF(600-963)	1XD2	1	-1.79	EC873D;	1XD4	0.902879	0.15	1XD2	1	0	0.07	EC873D;	1XD4	EA873D;	0.15
11_SOS1	SOS1	S880L	0.866	SL	-3	Lung	Cancer		3_folding_99		3.44		RasGEF(600-963)	1XD2	0.98622	3.44	SC880L;	1XD4	0.821127	-0.67	1XD2	0.98622	0	-0.01	SC880L;	1XD4	SA880L;	0.32
11_SOS1	SOS1	P894R	0.439	PR	-2	NS4	Syndrome		3_folding_99		2.6		RasGEF(600-963)	1XD2	0.479676	2.6	PC894R;	1XD4	0.662297	1.44	1XD2	0.479676	0	0	PC894R;	1XD4	PA894R;	1.18
11_SOS1	SOS1	L938F	0.439	LF	1	Lung	Cancer		5_highS_highB_core		unexplained by energy		RasGEF(600-963)	1XD2	0.855665	-0.28	LC938F;	1XD4	0.810551	0.23	1XD2	0.855665	0	-0.2	LC938F;	1XD4	LA938F;	0.21
11_SOS1	SOS1	R950I	1.096	RI	-3	Large intestine	Cancer		1a_domain_99		9.27		RasGEF(600-963)	1XD2	0.541108	-0.78	RC950I;	1XD4	0.668815	9.27	1XD2	0.541108	0	0.97	RC950I;	1XD4	RA950I;	0.64
11_SOS1	SOS1	L955P	0	LP	-3	Large intestine	Cancer		1a_domain_99		3.08		RasGEF(600-963)	1XD2	0.988981	3.08	LC955P;	1XD4	1	0.95	1XD2	0.988981	0	0.02	LC955P;	1XD4	LA955P;	1.28
11_SOS1	SOS1	E966Q	0.439	EQ	2	Lung	Cancer		5_highS_highB_surface		unexplained by energy		C(964-1333)	1XD2	0.443643	-0.12	EC966Q;	1XD4	0.467932	0.12	1XD2	0.443643	-0.9	-0.1	EC966Q;	1XD4	EA966Q;	-0.14
11_SOS1	SOS1	P996L	0	PL	-3	Endometrium	Cancer		3_folding_99		6.79		C(964-1333)	1XD2	0.782101	6.41	PC996L;	1XD4	0.694535	6.47	1XD2	0.782101	0	0.08	PC996L;	1XD4	PA996L;	6.79
11_SOS1	SOS1	L1009I	0	LI	2	Endometrium	Cancer		5_lowS_highB_core		unexplained by energy		C(964-1333)	1XD2	0.987146	0.27	LC1009I;	1XD4	0.972853	0.46	1XD2	0.987146	0	0.01	LC1009I;	1XD4	LA1009I;	0.46
11_SOS1	SOS1	M1050T	1.096	MT	-1	Lung	Cancer		5_No_pdb_highS_lowB		no structure		C(964-1333)
11_SOS1	SOS1	R1051G	1.096	RG	-2	Lung	Cancer		5_No_pdb_highS_lowB		no structure		C(964-1333)
11_SOS1	SOS1	D1100H	1.096	DH	0	Cervix	Cancer		5_No_pdb_highS_highB		no structure		C(964-1333)
11_SOS1	SOS1	S1103N	0.866	SN	1	Kidney	Cancer		5_No_pdb_highS_highB		no structure		C(964-1333)
11_SOS1	SOS1	G1129V	1.677	GV	-3	Large intestine	Cancer		5_No_pdb_highS_lowB		no structure		C(964-1333)
11_SOS1	SOS1	R1131K	1.278	RK	3	NS4	Syndrome		5_No_pdb_highS_highB		no structure		C(964-1333)
11_SOS1	SOS1	S1134C	1.096	SC	-1	Lung	Cancer		5_No_pdb_highS_lowB		no structure		C(964-1333)
11_SOS1	SOS1	L1140I	1.673	LI	2	NS4	Syndrome		5_No_pdb_highS_highB		no structure		C(964-1333)
11_SOS1	SOS1	D1145N	1.491	DN	2	Breast	Cancer		5_No_pdb_highS_highB		no structure		C(964-1333)
11_SOS1	SOS1	P1183R	0	PR	-2	ovary cancer	Cancer		5_No_pdb_lowS_lowB		no structure		C(964-1333)
11_SOS1	SOS1	P1184H	0.439	PH	-2	ovary cancer	Cancer		5_No_pdb_highS_lowB		no structure		C(964-1333)
11_SOS1	SOS1	I1204V	1.278	IV	3	Large intestine	Cancer		5_No_pdb_highS_highB		no structure		C(964-1333)
11_SOS1	SOS1	V1225A	1.096	VA	0	Endometrium	Cancer		5_No_pdb_highS_lowB		no structure		C(964-1333)
11_SOS1	SOS1	L1231V	1.096	LV	1	ovary cancer	Cancer		5_No_pdb_highS_highB		no structure		C(964-1333)
11_SOS1	SOS1	L1233I	1.096	LI	2	Large intestine	Cancer		5_No_pdb_highS_highB		no structure		C(964-1333)
11_SOS1	SOS1	P1276L	0.866	PL	-3	Ovary	Cancer		5_No_pdb_highS_lowB		no structure		C(964-1333)
11_SOS1	SOS1	T1257A	0.866	TA	0	NS4	Syndrome		5_No_pdb_highS_highB		no structure		C(964-1333)
11_SOS1	SOS1	P1294A	0.439	PA	-1	Bladder	Cancer		5_No_pdb_highS_lowB		no structure		C(964-1333)
11_SOS1	SOS1	M1319I	1.673	MI	2	Adenocarcinoma	Cancer		5_No_pdb_highS_highB		no structure		C(964-1333)
														total energy
Nr	Genes	Disease mutant	Shannon Entropy	Amino acid change	BLOSUM matrix	Disease (Uniprot, OMIM, COSMIC, HGMD)	Summary Disease Type	known effect (e.g. ERK, activity, etc)	Mutant cathegoy (0.8, 1.6 kcal/mol) 95 and 99 % confidence		Final energy (absolute value)		Map domain	X-ray structure	sum main chain - side chain burial/2	DDG FoldX WT-Mut	residues in structure
10_RASA1	RASA1	V36G	1.278	VG	-3	Lung	Cancer		5_No_pdb_highS_lowB		no structure		N(1-180)
10_RASA1	RASA1	L116F	1.79	LF	1	Cervix	Cancer		5_No_pdb_highS_highB		no structure		N(1-180)
10_RASA1	RASA1	S122L	1.241	SL	-3	Bladder	Cancer		5_No_pdb_highS_lowB		no structure		N(1-180)
10_RASA1	RASA1	P135S	0.684	PS	-1	Skin	Cancer		5_No_pdb_highS_lowB		no structure		N(1-180)
10_RASA1	RASA1	L146S	1.096	LS	-3	Colon	Cancer		5_No_pdb_highS_lowB		no structure		N(1-180)
10_RASA1	RASA1	G147R	1.241	GR	-2	Kidney	Cancer		5_No_pdb_highS_lowB		no structure		N(1-180)
10_RASA1	RASA1	G156V	1.096	GV	-3	Eye	Cancer		5_No_pdb_highS_lowB		no structure		N(1-180)
10_RASA1	RASA1	R194C	0	RC	-3	Colon	Cancer		5_No_pdb_lowS_lowB		no structure		SH2(181-272)
10_RASA1	RASA1	R194H	0	RH	0	Colon, Endometrium	Cancer		5_No_pdb_lowS_highB		no structure		SH2(181-272)
10_RASA1	RASA1	S222N	0.684	SN	1	Colon	Cancer		5_No_pdb_highS_highB		no structure		SH2(181-272)
10_RASA1	RASA1	H229Y	0	HY	2	Endometrium	Cancer		5_No_pdb_lowS_highB		no structure		SH2(181-272)
10_RASA1	RASA1	R245H	0.684	RH	0	Skin	Cancer		5_No_pdb_highS_highB		no structure		SH2(181-272)
10_RASA1	RASA1	R281I	0.684	RI	-3	Colon	Cancer		5_No_pdb_highS_lowB		no structure		SH3(279-341)
10_RASA1	RASA1	R285Q	0.684	RQ	1	Colon	Cancer		5_highS_highB_surface		unexplained by energy		SH3(279-341)	2J05	0.694446	-0.53	RA285Q;
10_RASA1	RASA1	N322H	0.684	NH	1	Endometrium	Cancer		3_folding_99		9.02		SH3(279-341)	2J05	1	9.02	NA322H;
10_RASA1	RASA1	T325R	0	TR	-1	Breast	Cancer		5_lowS_lowB_surface		unexplained by energy		SH3(279-341)	2J05	0.550743	-0.75	TA325R;
10_RASA1	RASA1	D326Y	1.096	DY	-2	Endometrium	Cancer		5_highS_lowB_surface		unexplained by energy		SH3(279-341)	2J05	0.274118	-0.17	DA326Y;
10_RASA1	RASA1	L375V	0	LV	1	Bladder	Cancer		3_folding_99		2.89		SH2(351-441)	2GSB	1	2.89	LA42V;
10_RASA1	RASA1	R391W	0.684	RW	-2	Bladder	Cancer		3_folding_99		2.9		SH2(351-441)	2GSB	0.873952	2.9	RA58W;
10_RASA1	RASA1	R398L	0	RL	-2	basal cell carcinomas	Cancer	in peptide binding area (in homology to Nck, Frese, 2006)	5_lowS_lowB_surface		unexplained by energy		SH2(351-441)	2GSB	0.350233	-0.08	RA65L;
10_RASA1	RASA1	R398Q	0	RQ	1	Endometrium	Cancer		5_lowS_highB_surface		unexplained by energy		SH2(351-441)	2GSB	0.350233	-0.52	RA65Q;
10_RASA1	RASA1	K400E	0.684	KE	1	basal cell carcinomas	Cancer	in peptide binding area (in homology to Nck, Frese, 2006)	5_highS_highB_surface		unexplained by energy		SH2(351-441)	2GSB	0.349683	0.27	KA67E;
10_RASA1	RASA1	I401V	0	IV	3	basal cell carcinomas	Cancer	in peptide binding area (in homology to Nck, Frese, 2006)	3_folding_95		1.44		SH2(351-441)	2GSB	0.954541	1.44	IA68V;
10_RASA1	RASA1	Y416C	0.684	YC	-3	lung	Cancer		3_folding_99		2.61		SH2(351-441)	2GSB	0.684128	2.61	YA83C;
10_RASA1	RASA1	S418R	0.684	SR	-1	Colon	Cancer		3_folding_95		1.21		SH2(351-441)	2GSB	0.539073	1.21	SA85R;
10_RASA1	RASA1	Y426C	0	YC	-3	CMAVM	Syndrome	in peptide binding area (in homology to Nck, Frese, 2006)	3_folding_99		2.65		SH2(351-441)	2GSB	0.932555	2.65	YA93C;
10_RASA1	RASA1	R427Q	0	RQ	1	Colon, Endometrium	Cancer		3_folding_99		1.63		SH2(351-441)	2GSB	0.547314	1.63	RA94Q;
10_RASA1	RASA1	E510K	0.866	EK	1	Malignant melanoma	Cancer		5_No_pdb_highS_highB		no structure		PH(474-577)
10_RASA1	RASA1	D521Y	0	DY	-2	Endometrium	Cancer		5_No_pdb_lowS_lowB		no structure		PH(474-577)
10_RASA1	RASA1	L534I	0.439	LI	2	Colon	Cancer		5_No_pdb_highS_highB		no structure		PH(474-577)
10_RASA1	RASA1	C540Y	0	CY	-3	CMAVM, or 'port-wine stain'	Syndrome		5_No_pdb_lowS_lowB		no structure		PH(474-577)
10_RASA1	RASA1	P562A	0.684	PA	-1	Kidney	Cancer		5_No_pdb_highS_lowB		no structure		PH(474-577)
10_RASA1	RASA1	R589H	0	RH	0	aerodigestive tract	Cancer		5_No_pdb_lowS_highB		no structure		C2(581-676)
10_RASA1	RASA1	R589C	0	RC	-3	Prostate cancer	Cancer		5_No_pdb_lowS_lowB		no structure		C2(581-676)
10_RASA1	RASA1	I618T	0.439	IT	-1	Liver	Cancer		5_No_pdb_highS_lowB		no structure		C2(581-676)
10_RASA1	RASA1	V625L	0	VL	1	Endometrium	Cancer		5_No_pdb_lowS_highB		no structure		C2(581-676)
10_RASA1	RASA1	G700C	0.684	GC	-3	ovary cancer	Cancer		5_No_pdb_highS_lowB		no structure		I5(677-747)
10_RASA1	RASA1	E763V	0	EV	-3	CMAVM	Syndrome		5_lowS_lowB_surface		unexplained by energy		RasGAP(748-942)	1WQ1	0.635637	-1.23	EG763V;
10_RASA1	RASA1	E783K	0	EK	1	Oesophagus cancer	Cancer		5_lowS_highB_surface		unexplained by energy		RasGAP(748-942)	1WQ1	0.495363	-0.59	EG783K;
10_RASA1	RASA1	R789Q	0	RQ	1	Endometrium	Cancer	catalytic Arg finger (Ahmadian, 1997)	1b_actSite_99		unexplained by energy		RasGAP(748-942)	1WQ1	0.724442	0.57	RG789Q;
10_RASA1	RASA1	M802I	0	MI	2	Endometrium, lung	Cancer		5_lowS_highB_core		unexplained by energy		RasGAP(748-942)	1WQ1	0.938483	0.72	MG802I;
10_RASA1	RASA1	A806D	0.684	AD	-2	lung cancer	Cancer		3_folding_95		1.02		RasGAP(748-942)	1WQ1	0.842664	1.02	AG806D;
10_RASA1	RASA1	H812Y	0.684	HY	2	Kidney	Cancer		5_highS_highB_surface		unexplained by energy		RasGAP(748-942)	1WQ1	0.487988	-1.78	HG812Y;
10_RASA1	RASA1	N850S	1.617	NS	1	lung cancer	Cancer		5_highS_highB_surface		unexplained by energy		RasGAP(748-942)	1WQ1	0.452035	-0.42	NG850S;
10_RASA1	RASA1	Q878H	0	QH	1	Endometrium	Cancer		3_folding_99		4.82		RasGAP(748-942)	1WQ1	0.852367	4.82	QG878H;
10_RASA1	RASA1	L902V	0	LV	1	ovary cancer	Cancer		3_folding_99		1.76		RasGAP(748-942)	1WQ1	0.900691	1.76	LG902V;
10_RASA1	RASA1	I905N	0.684	IN	-2	Lung cancer	Cancer		3_folding_99		3.58		RasGAP(748-942)	1WQ1	1	3.58	IG905N;
10_RASA1	RASA1	A941S	0	AS	1	Endometrium	Cancer		3_folding_95		0.86		RasGAP(748-942)	1WQ1	1	0.86	AG941S;
10_RASA1	RASA1	F959L	0	FL	1	aerodigestive tract	Cancer		3_folding_95		1.03		C(943-1047)	1WQ1	0.909814	1.03	FG959L;
10_RASA1	RASA1	R1016H	0.684	RH	0	aerodigestive tract	Cancer		5_highS_highB_surface		unexplained by energy		C(943-1047)	1WQ1	0.202429	0.76	RG1016H;
10_RASA1	RASA1	R1016C	0.684	RC	-3	Prostate cancer	Cancer		5_highS_lowB_surface		unexplained by energy		C(943-1047)	1WQ1	0.202429	0.52	RG1016C;
														total energy				domains alone
Nr	Genes	Disease mutant	Shannon Entropy	Amino acid change	BLOSUM matrix	Disease (Uniprot, OMIM, COSMIC, HGMD)	Summary Disease Type	known effect (e.g. ERK, activity, etc)	Mutant cathegoy (0.8, 1.6 kcal/mol) 95 and 99 % confidence		Final energy (absolute value)		Map domain	X-ray structure	sum main chain - side chain burial/2	DDG FoldX WT-Mut	residues in structure	residues in structure	DDG FoldX WT-Mut
06_NF1	NF1	H31R	0.722	HR	0	NF1	Syndrome		5_No_pdb_highS_highB		no structure		N(1-1234)
06_NF1	NF1	T36S	0.922	TS	2	NF1	Syndrome		5_No_pdb_highS_highB		no structure		N(1-1234)
06_NF1	NF1	S82F	0.469	SF	-2	NF1	Syndrome		5_No_pdb_highS_lowB		no structure		N(1-1234)
06_NF1	NF1	L90P	0.469	LP	-3	NF1	Syndrome		5_No_pdb_highS_lowB		no structure		N(1-1234)
06_NF1	NF1	C93R	0.469	CR	-3	NF1	Syndrome		5_No_pdb_highS_lowB		no structure		N(1-1234)
06_NF1	NF1	C93Y	0.469	CY	-3	NF1	Syndrome		5_No_pdb_highS_lowB		no structure		N(1-1234)
06_NF1	NF1	I117S	0	IS	-2	NF1	Syndrome		5_No_pdb_lowS_lowB		no structure		N(1-1234)
06_NF1	NF1	L145P	0	LP	-3	NF1	Syndrome		5_No_pdb_lowS_lowB		no structure		N(1-1234)
06_NF1	NF1	I157N	0	IN	-2	NF1	Syndrome		5_No_pdb_lowS_lowB		no structure		N(1-1234)
06_NF1	NF1	R160T	0	RT	-1	NF1	Syndrome		5_No_pdb_lowS_lowB		no structure		N(1-1234)
06_NF1	NF1	D186V	0	DV	-3	NF1	Syndrome		5_No_pdb_lowS_lowB		no structure		N(1-1234)
06_NF1	NF1	C187Y	1.357	CY	-3	NF1	Syndrome		5_No_pdb_highS_lowB		no structure		N(1-1234)
06_NF1	NF1	L194P	0	LP	-3	ovary cancer	Cancer		5_No_pdb_lowS_lowB		no structure		N(1-1234)
06_NF1	NF1	L194R	0	LR	-2	NFNS	Syndrome		5_No_pdb_lowS_lowB		no structure		N(1-1234)
06_NF1	NF1	L216P	0	LP	-3	NF1	Syndrome		5_No_pdb_lowS_lowB		no structure		N(1-1234)
06_NF1	NF1	W223R	0	WR	-2	NF1	Syndrome		5_No_pdb_lowS_lowB		no structure		N(1-1234)
06_NF1	NF1	C324R	0	CR	-3	NF1	Syndrome		5_No_pdb_lowS_lowB		no structure		N(1-1234)
06_NF1	NF1	L327P	0	LP	-3	NF1	Syndrome		5_No_pdb_lowS_lowB		no structure		N(1-1234)
06_NF1	NF1	E337V	0.922	EV	-3	NF1	Syndrome		5_No_pdb_highS_lowB		no structure		N(1-1234)
06_NF1	NF1	D338G	0	DG	-1	NF1	Syndrome		5_No_pdb_lowS_lowB		no structure		N(1-1234)
06_NF1	NF1	L357P	0	LP	-3	NF1	Syndrome		5_No_pdb_lowS_lowB		no structure		N(1-1234)
06_NF1	NF1	S402L	0	SL	-3	breast cacner	Cancer		5_No_pdb_lowS_lowB		no structure		N(1-1234)
06_NF1	NF1	S413P	0.469	SP	-1	NF1	Syndrome		5_No_pdb_highS_lowB		no structure		N(1-1234)
06_NF1	NF1	L414R	0.469	LR	-2	NF1	Syndrome		5_No_pdb_highS_lowB		no structure		N(1-1234)
06_NF1	NF1	Y489C	1.157	YC	-3	NF1	Syndrome		5_No_pdb_highS_lowB		no structure		N(1-1234)
06_NF1	NF1	Y491C	1.771	YC	-3	NF1	Syndrome		5_No_pdb_highS_lowB		no structure		N(1-1234)
06_NF1	NF1	L508P	0	LP	-3	NF1	Syndrome		5_No_pdb_lowS_lowB		no structure		N(1-1234)
06_NF1	NF1	L532P	0	LP	-3	NF1	Syndrome		5_No_pdb_lowS_lowB		no structure		N(1-1234)
06_NF1	NF1	L549P	0	LP	-3	NF1	Syndrome		5_No_pdb_lowS_lowB		no structure		N(1-1234)
06_NF1	NF1	L550P	0	LP	-3	ovary cancer	Cancer		5_No_pdb_lowS_lowB		no structure		N(1-1234)
06_NF1	NF1	H553P	0	HP	-2	NF1	Syndrome		5_No_pdb_lowS_lowB		no structure		N(1-1234)
06_NF1	NF1	H553R	0	HR	0	NF1	Syndrome		5_No_pdb_lowS_highB		no structure		N(1-1234)
06_NF1	NF1	S574G	0	SG	0	NF1	Syndrome		5_No_pdb_lowS_highB		no structure		N(1-1234)
06_NF1	NF1	S574R	0	SR	-1	NF1	Syndrome		5_No_pdb_lowS_lowB		no structure		N(1-1234)
06_NF1	NF1	L578P	0	LP	-3	NF1	Syndrome		5_No_pdb_lowS_lowB		no structure		N(1-1234)
06_NF1	NF1	L578R	0	LR	-2	NF1	Syndrome		5_No_pdb_lowS_lowB		no structure		N(1-1234)
06_NF1	NF1	I581S	0	IS	-2	NF1	Syndrome		5_No_pdb_lowS_lowB		no structure		N(1-1234)
06_NF1	NF1	I581T	0	IT	-1	NF1	Syndrome		5_No_pdb_lowS_lowB		no structure		N(1-1234)
06_NF1	NF1	K583R	0.722	KR	3	NF1	Syndrome		5_No_pdb_highS_highB		no structure		N(1-1234)
06_NF1	NF1	L604V	0	LV	1	NF1	Syndrome		5_No_pdb_lowS_highB		no structure		N(1-1234)
06_NF1	NF1	G629R	1.295	GR	-2	NF1	Syndrome		5_No_pdb_highS_lowB		no structure		N(1-1234)
06_NF1	NF1	S665F	0.881	SF	-2	NF1	Syndrome		5_No_pdb_highS_lowB		no structure		N(1-1234)
06_NF1	NF1	L695P	0	LP	-3	NF1	Syndrome		5_No_pdb_lowS_lowB		no structure		N(1-1234)
06_NF1	NF1	L763P	0	LP	-3	NF1	Syndrome		5_No_pdb_lowS_lowB		no structure		N(1-1234)
06_NF1	NF1	W777R	0	WR	-2	NF1	Syndrome		5_No_pdb_lowS_lowB		no structure		N(1-1234)
06_NF1	NF1	W777S	0	WS	-4	NF1	Syndrome		5_No_pdb_lowS_lowB		no structure		N(1-1234)
06_NF1	NF1	T780K	0	TK	-1	NF1	Syndrome		5_No_pdb_lowS_lowB		no structure		N(1-1234)
06_NF1	NF1	T780R	0	TR	-1	NF1	Syndrome		5_No_pdb_lowS_lowB		no structure		N(1-1234)
06_NF1	NF1	H781P	0.722	HP	-2	NF1	Syndrome		5_No_pdb_highS_lowB		no structure		N(1-1234)
06_NF1	NF1	W784C	0	WC	-5	NF1	Syndrome		5_No_pdb_lowS_highB		no structure		N(1-1234)
06_NF1	NF1	W784R	0	WR	-2	NF1	Syndrome		5_No_pdb_lowS_highB		no structure		N(1-1234)
06_NF1	NF1	H809Y	1.157	HY	2	lung cancer	Cancer		5_No_pdb_highS_highB		no structure		N(1-1234)
06_NF1	NF1	I838M	0.722	IM	2	NF1	Syndrome		5_No_pdb_highS_highB		no structure		N(1-1234)
06_NF1	NF1	L844F	0	LF	1	NF1	Syndrome		5_No_pdb_lowS_highB		no structure		N(1-1234)
06_NF1	NF1	L844P	0	LP	-3	NF1	Syndrome		5_No_pdb_lowS_lowB		no structure		N(1-1234)
06_NF1	NF1	L844R	0	LR	-2	NF1	Syndrome		5_No_pdb_lowS_lowB		no structure		N(1-1234)
06_NF1	NF1	L847P	0	LP	-3	NF1	Syndrome		5_No_pdb_lowS_lowB		no structure		N(1-1234)
06_NF1	NF1	G848E	0	GE	-2	NF1	Syndrome		5_No_pdb_lowS_lowB		no structure		N(1-1234)
06_NF1	NF1	G848R	0	GR	-2	NF1	Syndrome		5_No_pdb_lowS_lowB		no structure		N(1-1234)
06_NF1	NF1	R873C	0.722	RC	-3	NF1	Syndrome		5_No_pdb_highS_lowB		no structure		N(1-1234)
06_NF1	NF1	L898P	0	LP	-3	NF1	Syndrome		5_No_pdb_lowS_lowB		no structure		N(1-1234)
06_NF1	NF1	L920P	0	LP	-3	NF1;cafe-au-lait spots	Syndrome		5_No_pdb_lowS_lowB		no structure		N(1-1234)
06_NF1	NF1	M968R	0	MR	-1	NF1	Syndrome		5_No_pdb_lowS_lowB		no structure		N(1-1234)
06_NF1	NF1	M992R	0	MR	-1	NF1	Syndrome		5_No_pdb_lowS_lowB		no structure		N(1-1234)
06_NF1	NF1	L1015P	0	LP	-3	NF1	Syndrome		5_No_pdb_lowS_lowB		no structure		N(1-1234)
06_NF1	NF1	M1035R	0	MR	-1	NF1	Syndrome		5_No_pdb_lowS_lowB		no structure		N(1-1234)
06_NF1	NF1	R1038S	0	RS	-1	NF1	Syndrome		5_No_pdb_lowS_lowB		no structure		N(1-1234)
06_NF1	NF1	M1073V	0	MV	1	NF1	Syndrome		5_No_pdb_lowS_highB		no structure		N(1-1234)
06_NF1	NF1	S1100A	0	SA	1	ovary other	Cancer		5_No_pdb_lowS_highB		no structure		N(1-1234)
06_NF1	NF1	Y1106C	0	YC	-3	liver cancer	Cancer		5_No_pdb_lowS_lowB		no structure		N(1-1234)
06_NF1	NF1	R1136W	0.722	RW	-2	lung cancer	Cancer		5_No_pdb_highS_lowB		no structure		N(1-1234)
06_NF1	NF1	L1147P	0.469	LP	-3	NF1	Syndrome		5_No_pdb_highS_lowB		no structure		N(1-1234)
06_NF1	NF1	M1149I	0	MI	2	NF1	Syndrome		5_No_pdb_lowS_highB		no structure		N(1-1234)
06_NF1	NF1	S1150L	0	SL	-3	NF1	Syndrome		5_No_pdb_lowS_lowB		no structure		N(1-1234)
06_NF1	NF1	N1156S	0	NS	1	NF1	Syndrome		5_No_pdb_lowS_highB		no structure		N(1-1234)
06_NF1	NF1	G1166D	0.722	GD	-1	NF1	Syndrome		5_No_pdb_highS_lowB		no structure		N(1-1234)
06_NF1	NF1	L1187P	0	LP	-3	NF1	Syndrome		5_No_pdb_lowS_lowB		no structure		N(1-1234)
06_NF1	NF1	L1187I	0	LI	2	colorectal cancer sample	Cancer		5_No_pdb_lowS_highB		no structure		N(1-1234)
06_NF1	NF1	F1193C	0	FC	-2	NF1	Syndrome		5_No_pdb_lowS_lowB		no structure		N(1-1234)
06_NF1	NF1	L1196R	0	LR	-2	NF1	Syndrome		5_No_pdb_lowS_lowB		no structure		N(1-1234)
06_NF1	NF1	R1204G	0	RG	-2	NF1	Syndrome		5_No_pdb_lowS_lowB		no structure		N(1-1234)
06_NF1	NF1	R1204W	0	RW	-2	NF1, ovary other	Syndrome and Cancer		5_No_pdb_lowS_lowB		no structure		N(1-1234)
06_NF1	NF1	I1223V	0	IV	3	lung cancer	Cancer		5_No_pdb_lowS_highB		no structure		N(1-1234)
06_NF1	NF1	L1243P	0	LP	-3	NF1; with neurofibromatous neuropathy	Syndrome		3_folding_99		5.92		RasGAP(1235-1451)	1NF1	0.875275	5.92	L1243P
06_NF1	NF1	R1250P	0.722	RP	-2	NF1	Syndrome		3_folding_99		3.06		RasGAP(1235-1451)	1NF1	0.436204	3.06	R1250P
06_NF1	NF1	R1276G	0	RG	-2	NF1	Syndrome		3_folding_99		2.38		RasGAP(1235-1451)	1NF1	0.317123	2.38	R1276G
06_NF1	NF1	R1276P	0	RP	-2	NF1	Syndrome		3_folding_99		3.13		RasGAP(1235-1451)	1NF1	0.317123	3.13	R1276P
06_NF1	NF1	R1276Q	0	RQ	1	NF1	Syndrome		3_folding_99		1.65		RasGAP(1235-1451)	1NF1	0.317123	1.65	R1276Q
06_NF1	NF1	R1325G	0	RG	-2	NF1	Syndrome		5_No_pdb_lowS_lowB		no structure		RasGAP(1235-1451)
06_NF1	NF1	E1356G	0.722	EG	-2	NF1	Syndrome		5_highS_lowB_surface		unexplained by energy		RasGAP(1235-1451)	1NF1	0.395825	0.07	E1356G
06_NF1	NF1	L1411F	0	LF	1	NFNS.	Syndrome		5_No_pdb_lowS_highB		no structure		RasGAP(1235-1451)
06_NF1	NF1	R1412S	0	RS	-1	NF1;	Syndrome		3_folding_99		2.2		RasGAP(1235-1451)	1NF1	0.742431	2.2	R1391S
06_NF1	NF1	K1430E	0.722	KE	1	NF1	Syndrome		5_No_pdb_highS_highB		no structure		RasGAP(1235-1451)	1NF1
06_NF1	NF1	K1440Q	0.722	KQ	1	NF1	Syndrome	decreased binding to Ras suggested (Scheffzek, 1998)	5_highS_highB_surface		unexplained by energy		RasGAP(1235-1451)	1NF1	0.670751	0.38	K1419Q
06_NF1	NF1	K1440R	0.722	KR	3	NF1	Syndrome	decreased binding to Ras suggested (Scheffzek, 1998)	5_highS_highB_surface		unexplained by energy		RasGAP(1235-1451)	1NF1	0.670751	0.21	K1419R
06_NF1	NF1	K1444E	0	KE	1	NF1, NFNS, ovary cancer	Syndrome and Cancer	decreased binding to Ras suggested (Scheffzek, 1998)	5_lowS_highB_surface		unexplained by energy		RasGAP(1235-1451)	1NF1	0.705699	0.63	K1423E
06_NF1	NF1	K1444N	0	KN	0	NF1	Syndrome	decreased binding to Ras suggested (Scheffzek, 1998)	3_folding_95		1.22		RasGAP(1235-1451)	1NF1	0.705699	1.22	K1423N
06_NF1	NF1	K1444R	0	KR	3	NF1	Syndrome	decreased binding to Ras suggested (Scheffzek, 1998)	5_lowS_highB_surface		unexplained by energy		RasGAP(1235-1451)	1NF1	0.705699	0.77	K1423R
06_NF1	NF1	L1446P	0	LP	-3	NF1	Syndrome		3_folding_99		9.21		RasGAP(1235-1451)	1NF1	0.962825	9.21	L1425P
06_NF1	NF1	N1451T	0	NT	0	NFNS	Syndrome		3_folding_95		1.31		RasGAP(1235-1451)	1NF1	0.559859	1.31	N1430T
06_NF1	NF1	V1453L	0	VL	1	NFNS	Syndrome		5_lowS_highB_surface		unexplained by energy		I1(1452-1560)	1NF1	0.317188	-0.5	V1432L
06_NF1	NF1	S1489G	0.722	SG	0	NF1	Syndrome		5_No_pdb_highS_highB		no structure		I1(1452-1560)
06_NF1	NF1	G1519E	0	GE	-2	NF1	Syndrome		5_No_pdb_lowS_lowB		no structure		I1(1452-1560)
06_NF1	NF1	P1548L	0	PL	-3	lung cancer	Cancer		5_No_pdb_lowS_lowB		no structure		I1(1452-1560)
06_NF1	NF1	S1599F	0	SF	-2	NF1	Syndrome		3_folding_99		12.4		Sec14(1560-1694)	3PG7	0.99761	12.4	S1578F;	SA1578F;	12.16
06_NF1	NF1	I1605V	0.971	IV	3	NF1	Syndrome		5_highS_highB_core		unexplained by energy		Sec14(1560-1694)	3PG7	0.992668	0.62	I1584V;	IA1584V;	0.59
06_NF1	NF1	R1611W	0	RW	-2	NF1	Syndrome		3_folding_99		2.16		Sec14(1560-1694)	3PG7	0.680277	2.16	R1590W;	RA1590W;	1.02
06_NF1	NF1	A1785S	0	AS	1	NF1	Syndrome		3_folding_99		1.99		PH(1704-1815)	3PG7	0.910763	1.99	A1763S;	AA1763S;	1.99
06_NF1	NF1	T1808M	1.357	TM	-1	NF1	Syndrome		5_highS_lowB_surface		unexplained by energy		PH(1704-1815)	3PG7	0.123509	-0.24	T1786M;	TA1786M;	-0.24
06_NF1	NF1	A1819T	1.157	AT	0	lung cancer	Cancer		5_No_pdb_highS_highB		no structure		C(1816-2839)
06_NF1	NF1	R1830C	0	RC	-3	NF1	Syndrome		5_No_pdb_lowS_lowB		no structure		C(1816-2839)
06_NF1	NF1	R1830L	0	RL	-2	NF1	Syndrome		5_No_pdb_lowS_lowB		no structure		C(1816-2839)
06_NF1	NF1	L1833P	0	LP	-3	NF1	Syndrome		5_No_pdb_lowS_lowB		no structure		C(1816-2839)
06_NF1	NF1	A1858T	0	AT	0	ovary cancer	Cancer		5_No_pdb_lowS_highB		no structure		C(1816-2839)
06_NF1	NF1	C1882F	0.722	CF	-2	lung cancer	Cancer		5_No_pdb_highS_lowB		no structure		C(1816-2839)
06_NF1	NF1	C1930R	0.469	CR	-3	NF1	Syndrome		5_No_pdb_highS_lowB		no structure		C(1816-2839)
06_NF1	NF1	P1951L	0	PL	-3	colorectal cancer	Cancer		5_No_pdb_lowS_lowB		no structure		C(1816-2839)
06_NF1	NF1	W1952C	0	WC	-5	NF1	Syndrome		5_No_pdb_lowS_lowB		no structure		C(1816-2839)
06_NF1	NF1	W1952R	0	WR	-2	NF1	Syndrome		5_No_pdb_lowS_lowB		no structure		C(1816-2839)
06_NF1	NF1	L1953P	0	LP	-3	NF1	Syndrome		5_No_pdb_lowS_lowB		no structure		C(1816-2839)
06_NF1	NF1	G2001R	0	GR	-2	NF1	Syndrome		5_No_pdb_lowS_lowB		no structure		C(1816-2839)
06_NF1	NF1	D2012N	0	DN	2	NF1	Syndrome		5_No_pdb_lowS_highB		no structure		C(1816-2839)
06_NF1	NF1	A2032E	0	AE	-1	NF1	Syndrome		5_No_pdb_lowS_lowB		no structure		C(1816-2839)
06_NF1	NF1	L2088P	0	LP	-3	FSNF, NF spinal	Syndrome		5_No_pdb_lowS_lowB		no structure		C(1816-2839)
06_NF1	NF1	L2164M	0	LM	2	NF1	Syndrome		5_No_pdb_lowS_highB		no structure		C(1816-2839)
06_NF1	NF1	F2156L	0	FL	1	cancer	Cancer		5_No_pdb_lowS_highB		no structure		C(1816-2839)
06_NF1	NF1	L2164M	0	LM	2	NF1	Syndrome		5_No_pdb_lowS_highB		no structure		C(1816-2839)
06_NF1	NF1	Y2192D	0.722	YD	-2	NF1	Syndrome		5_No_pdb_highS_lowB		no structure		C(1816-2839)
06_NF1	NF1	Y2192N	0.722	YN	-2	NF1	Syndrome		5_No_pdb_highS_lowB		no structure		C(1816-2839)
06_NF1	NF1	P2221A	0	PA	-1	NF spinal	Syndrome		5_No_pdb_lowS_lowB		no structure		C(1816-2839)
06_NF1	NF1	L2338P	0.469	LP	-3	NF1	Syndrome		5_No_pdb_highS_lowB		no structure		C(1816-2839)
06_NF1	NF1	E2357K	0.722	EK	1	NF1	Syndrome		5_No_pdb_lowS_highB		no structure		C(1816-2839)
06_NF1	NF1	V2391A	0	VA	0	ovary other	Cancer		5_No_pdb_lowS_highB		no structure		C(1816-2839)
06_NF1	NF1	V2391F	0	VF	0	lung cancer	Cancer		5_No_pdb_lowS_highB		no structure		C(1816-2839)
06_NF1	NF1	L2416V	0	LV	1	ovary cancer	Cancer		5_No_pdb_lowS_highB		no structure		C(1816-2839)
06_NF1	NF1	P2472H	1.357	PH	-2	prostate cancer	Cancer		5_No_pdb_highS_lowB		no structure		C(1816-2839)
06_NF1	NF1	T2507I	1.761	TI	-1	NF1	Syndrome		5_No_pdb_highS_lowB		no structure		C(1816-2839)
06_NF1	NF1	T2631A	0.722	TA	0	NF1.	Syndrome		5_No_pdb_highS_highB		no structure		C(1816-2839)
06_NF1	NF1	D2632E	0	DE	2	lung cancer	Cancer		5_No_pdb_lowS_highB		no structure		C(1816-2839)
06_NF1	NF1	G2745R	0.722	GR	-2	lung cancer, breast cancer	Cancer		5_No_pdb_highS_lowB		no structure		C(1816-2839)
														total energy				interaction energy (mut-wt)			total energy			interaction energy (mut-wt)				total energy					interaction energy (mut-wt)
Nr	Genes	Disease mutant	Shannon Entropy	Amino acid change	BLOSUM matrix	Disease (Uniprot, OMIM, COSMIC, HGMD)	Summary Disease Type	known effect (e.g. ERK, activity, etc)	Mutant cathegoy (0.8, 1.6 kcal/mol) 95 and 99 % confidence		Final energy (absolute value)		Map domain	X-ray structure	sum main chain - side chain burial/2	DDG FoldX WT-Mut	residues in structure	X-ray structure	sum main chain - side chain burial/2	DDG FoldX WT-Mut	X-ray structure	sum main chain - side chain burial/2	DDG FoldX WT-Mut	X-ray structure	sum main chain - side chain burial/2	DDG FoldX Mut-WT	residues in structure	X-ray structure	DDG FoldX WT-Mut (A)	residues in structure	DDG FoldX WT-Mut (B)	residues in structure	X-ray structure	DDG FoldX Mut-WT (AC)	residues in structure	DDG FoldX Mut-WT (BC)	residues in structure
02_HRAS	HRAS	A11S	0	AS	1	Thyroid carcinoma	Cancer		5_lowS_highB_surface		unexplained by energy		Ras(1-186)	1WQ1	0.744308	-0.39	AR11S;	1WQ1	0.744308	0.14	1GUA	0.588902	-0.34	1GUA	0.588902	0	SA11S;	1XD2	0.15	AA11S;	-0.36	AB11S;	1XD2	-0.22	AA11S;	0	AB11S;
02_HRAS	HRAS	G12A	0	GA	0	Costello syndrome, Thyroid carcinoma, bone chondrosarcoma	Syndrome and Cancer		2_inhibitoryProtein_95		1.35		Ras(1-186)	1WQ1	0.379485	0.78	GR12A;	1WQ1	0.379485	1.35	1GUA	0.214723	0.21	1GUA	0.214723	0.07	GA12A;	1XD2	-0.74	GA12A;	-0.44	GB12A;	1XD2	-0.14	GA12A;	-0.04	GB12A;
02_HRAS	HRAS	G12C	0	GC	-3	Costello syndrome, Thyroid carcinoma, skin cancer, lung cancer	Syndrome and Cancer		2_inhibitoryProtein_99		2.85		Ras(1-186)	1WQ1	0.379485	2.64	GR12C;	1WQ1	0.379485	2.85	1GUA	0.214723	0.68	1GUA	0.214723	0	GA12C;	1XD2	-0.06	GA12C;	-0.23	GB12C;	1XD2	-0.18	GA12C;	-0.53	GB12C;
02_HRAS	HRAS	G12E	0	GE	-2	Costello syndrome	Syndrome		2_inhibitoryProtein_99		4.2		Ras(1-186)	1WQ1	0.379485	4.2	GR12E;	1WQ1	0.379485	2.69	1GUA	0.214723	0.03	1GUA	0.214723	-0.03	GA12E;	1XD2	-0.92	GA12E;	-0.44	GB12E;	1XD2	-0.63	GA12E;	0.17	GB12E;
02_HRAS	HRAS	G12D	0	GD	-1	Costello syndrome, Thyroid carcinoma, skin cancer, breast cancer	Syndrome and Cancer		2_inhibitoryProtein_99		3.58		Ras(1-186)	1WQ1	0.379485	3.58	GR12D;	1WQ1	0.379485	1.71	1GUA	0.214723	-0.87	1GUA	0.214723	-0.05	GA12D;	1XD2	-0.58	GA12D;	0.48	GB12D;	1XD2	-1.09	GA12D;	0.34	GB12D;
02_HRAS	HRAS	G12R	0	GR	-2	Thyroid carcinoma, pituitary adenoma, pituitary carcinoma	Cancer		2_inhibitoryProtein_99		14.72		Ras(1-186)	1WQ1	0.379485	14.72	GR12R;	1WQ1	0.379485	9.23	1GUA	0.214723	0.29	1GUA	0.214723	0.03	GA12R;	1XD2	0.66	GA12R;	-0.53	GB12R;	1XD2	0.03	GA12R;	-1.08	GB12R;
02_HRAS	HRAS	G12S	0	GS	0	Costello syndrome, OSCC and CMEM, , myopathy, congenital, with excess of muscle spindles, included, epidermal nevus with urothelial cancer, somatic, included, thyroid cancer, skin cancer, prostate cancer, cervix cancer, bone chondrosarcoma, penis cancer	Syndrome and Cancer		2_inhibitoryProtein_99		4.14		Ras(1-186)	1WQ1	0.379485	4.14	GR12S;	1WQ1	0.379485	3.65	1GUA	0.214723	0.52	1GUA	0.214723	0	GA12S;	1XD2	-0.46	GA12S;	0.3	GB12S;	1XD2	-1.3	GA12S;	0.3	GB12S;
02_HRAS	HRAS	G12V	0	GV	-3	Costello syndrome, bladder carcinoma and CMEMS, congenital, with excess of muscle spindles, included, thyroid carcinoma, skin cancer, prostate cancer, cervix cancer, stomach cancer, pituitary adenoma, oesophagus carcinoma	Syndrome and Cancer	GAP insensitivity, ERK activation (Gremer, 2010)	2_inhibitoryProtein_99		7.17		Ras(1-186)	1WQ1	0.379485	7.17	GR12V;	1WQ1	0.379485	4.48	1GUA	0.214723	0.43	1GUA	0.214723	0	GA12V;	1XD2	-0.15	GA12V;	-1.09	GB12V;	1XD2	-0.11	GA12V;	-0.88	GB12V;
02_HRAS	HRAS	G13C	0	GC	-3	Costello syndrome	Syndrome		2_inhibitoryProtein_99		5.75		Ras(1-186)	1WQ1	0.273307	5.75	GR13C;	1WQ1	0.273307	1.57	1GUA	0.176075	2.05	1GUA	0.176075	0	GA13C;	1XD2	2.16	GA13C;	2.78	GB13C;	1XD2	-0.2	GA13C;	0.34	GB13C;
02_HRAS	HRAS	G13D	0	GD	-1	Costello syndrome, severe, skin cancer	Syndrome and Cancer		2_inhibitoryProtein_99		8.7		Ras(1-186)	1WQ1	0.273307	8.7	GR13D;	1WQ1	0.273307	3.94	1GUA	0.176075	2.33	1GUA	0.176075	-0.04	GA13D;	1XD2	2.2	GA13D;	3.69	GB13D;	1XD2	-0.4	GA13D;	1	GB13D;
02_HRAS	HRAS	G13S	0	GS	0	lung cancer, bone cancer	Cancer		2_inhibitoryProtein_99		5.56		Ras(1-186)	1WQ1	0.273307	5.56	GR13S;	1WQ1	0.273307	1.7	1GUA	0.176075	2.5	1GUA	0.176075	0	GA13S;	1XD2	2.74	GA13S;	2.91	GB13S;	1XD2	-0.2	GA13S;	0.17	GB13S;
02_HRAS	HRAS	G13V	0	GV	-3	stomach cancer, thymus cancer	Cancer		2_inhibitoryProtein_99		9.08		Ras(1-186)	1WQ1	0.273307	9.08	GR13V;	1WQ1	0.273307	4.37	1GUA	0.176075	4.34	1GUA	0.176075	0	GA13V;	1XD2	3.67	GA13V;	4.35	GB13V;	1XD2	-0.2	GA13V;	0.64	GB13V;
02_HRAS	HRAS	A18T	0	AT	0	pituitary carcinoma	Cancer		5_lowS_highB_surface		unexplained by energy		Ras(1-186)	1WQ1	0.750451	0.11	AR18T;	1WQ1	0.750451	0	1GUA	0.737062	0.02	1GUA	0.737062	0	AA18T;	1XD2	0.8	AA18T;	-0.1	AB18T;	1XD2	-0.19	AA18T;	-0.52	AB18T;
02_HRAS	HRAS	Q22K	0	QK	1	congenital myopathy with excess of muscle spindles (CMEMS)	Syndrome		2_inhibitoryProtein_99		2.15		Ras(1-186)	1WQ1	0.943711	2.15	QR22K;	1WQ1	0.943711	-0.03	1GUA	0.910681	0.83	1GUA	0.910681	-0.03	QA22K;	1XD2	2.23	QA22K;	0.6	QB22K;	1XD2	0.27	QA22K;	0.05	QB22K;
02_HRAS	HRAS	T58I	0	TI	-1	Costello syndrome	Syndrome		2_inhibitoryProtein_95		1.59		Ras(1-186)	1WQ1	0.855049	1.59	TR58I;	1WQ1	0.855049	0	1GUA	0.759715	-0.25	1GUA		0.01	TA58I;	1XD2	0.18	TA58I;	-1.47	TB58I;	1XD2	-0.23	TA58I;	-0.1	TB58I;
02_HRAS	HRAS	Q61E	0	QE	2	cervix cancer	Cancer	complex regulation/ Raf increase in intrinsic GTP hydrolysis	1b_actSite_95		1.35		Ras(1-186)	1WQ1	0.896809	-1.35	QR61E;	1WQ1	0.896809	-0.59	1GUA	0.11796	-1.32	1GUA	0.11796	-0.08	TA61E;	1XD2	0.01	QA61E;	0.56	QB61E;	1XD2	-2.05	QA61E;	0.54	QB61E;
02_HRAS	HRAS	Q61H	0	QH	1	skin cancer, prostate cancer, endometrium cancer	Cancer	complex regulation/ Raf increase in intrinsic GTP hydrolysis	5_lowS_highB_surface		unexplained by energy		Ras(1-186)	1WQ1	0.896809	-0.13	QR61H;	1WQ1	0.896809	-0.37	1GUA	0.11796	0	1GUA	0.11796	0	TA61H;	1XD2	0.44	QA61H;	12.31	QB61H;	1XD2	-0.43	QA61H;	2.55	QB61H;
02_HRAS	HRAS	Q61K	0	QK	1	thyroid carcinoma, follicular carcinomas, spermatocytic seminoma, skin cancer, kidney cancer	Cancer	complex regulation/ Raf increase in intrinsic GTP hydrolysis	1b_actSite_95		1.64		Ras(1-186)	1WQ1	0.896809	1.64	QR61K;	1WQ1	0.896809	1.21	1GUA	0.11796	-0.71	1GUA	0.11796	0.05	TA61K;	1XD2	0.83	QA61K;	2	QB61K;	1XD2	-0.92	QA61K;	1.27	QB61K;
02_HRAS	HRAS	Q61L	0	QL	-2	melanoma, skin cancer, prostate cancer, cervix cancer, lung cancer, oesophagus carcinoma, penis cancer, liver cancer	Cancer	complex regulation/ Raf increase in intrinsic GTP hydrolysis	1b_actSite_99		2.17		Ras(1-186)	1WQ1	0.896809	-2.17	QR61L;	1WQ1	0.896809	-1.18	1GUA	0.11796	-0.87	1GUA	0.11796	0	TA61L;	1XD2	-0.48	QA61L;	0.18	QB61L;	1XD2	-1.59	QA61L;	0.68	QB61L;
02_HRAS	HRAS	Q61R	0	QR	1	skin cancer, prostate cancer, cervix cancer	Cancer	complex regulation/ Raf increase in intrinsic GTP hydrolysis	1b_actSite_99		2.21		Ras(1-186)	1WQ1	0.896809	2.21	QR61R;	1WQ1	0.896809	0.57	1GUA	0.11796	-0.64	1GUA	0.11796	0.07	TA61R;	1XD2	0.58	QA61R;	0.18	QB61R;	1XD2	-0.61	QA61R;	0.36	QB61R;
02_HRAS	HRAS	E63K	0	EK	1	congenital myopathy with excess of muscle spindles (CMEMS)	Syndrome		2_inhibitoryProtein_99		1.71		Ras(1-186)	1WQ1	0.772005	1.71	ER63K;	1WQ1	0.772005	1.44	1GUA	0.244176	-0.18	1GUA	0.244176	0.04	QA63K;	1XD2	0.6	EA63K;	-0.22	EB63K;	1XD2	0.05	EA63K;	-0.72	EB63K;
02_HRAS	HRAS	K117R	0	KR	3	Costello syndrome	Syndrome		1b_actSite_95		0.85		Ras(1-186)	1WQ1	0.773394	-0.85	KR117R;	1WQ1	0.773394	-1	1GUA	0.755134	-0.39	1GUA	0.755134	0	KA117R;	1XD2	0.63	KA117R;	0.82	KB117R;	1XD2	-0.2	KA117R;	-0.01	KB117R;
02_HRAS	HRAS	A146T	0	AT	0	Costello syndrome	Syndrome		3_folding_99		1.78		Ras(1-186)	1WQ1	0.911936	1.78	AR146T;	1WQ1	0.911936	0	1GUA	1	-0.98	1GUA	1	0	SA146T;	1XD2	3.4	AA146T;	1.85	AB146T;	1XD2	-0.16	AA146T;	-0.01	AB146T;
02_HRAS	HRAS	A146V	0	AV	0	Costello syndrome	Syndrome		3_folding_99		1.96		Ras(1-186)	1WQ1	0.911936	1.96	AR146V;	1WQ1	0.911936	0	1GUA	1	-1.48	1GUA	1	0	SA146V;	1XD2	2.39	AA146V;	-0.47	AB146V;	1XD2	-0.17	AA146V;	-0.2	AB146V;
														total energy				interaction energy (mut-wt)			total energy				interaction energy (mut-wt)
Nr	Genes	Disease mutant	Shannon Entropy	Amino acid change	BLOSUM matrix	Disease (Uniprot, OMIM, COSMIC, HGMD)	Summary Disease Type	known effect (e.g. ERK, activity, etc)	Mutant cathegoy (0.8, 1.6 kcal/mol) 95 and 99 % confidence		Final energy (absolute value)		Map domain	X-ray structure	sum main chain - side chain burial/2	DDG FoldX WT-Mut	residues in structure	X-ray structure	sum main chain - side chain burial/2	DDG FoldX WT-Mut	X-ray structure	sum main chain - side chain burial/2	DDG FoldX WT-Mut	residues in structure	X-ray structure	DDG FoldX Mut-WT	residues in structure	X-ray structure	DDG FoldX WT-Mut (A)	residues in structure	DDG FoldX WT-Mut (B)	residues in structure	X-ray structure	DDG FoldX Mut-WT (AC)	residues in structure	DDG FoldX Mut-WT (BC)	residues in structure
03_KRAS	KRAS	K5E	0	KE	1	NS3, Costello Syndrome	Syndrome		3_folding_95		1.44		Ras(1-186)	1WQ1	0.757391	1.44	KR5E;	1WQ1	0.757391	-0.05	1GUA	0.663361	1.06	KA5E;	1GUA	-0.54	KA5E;	1XD2	2.82	KA5E;	2.48	KB5E;	1XD2	-0.14	KA5E;	0.84	KB5E;
03_KRAS	KRAS	K5N	0	KN	0	gastric cancer, Costello syndrome, lung cancer, stomach cancer	Syndrome and Cancer	similar as WT Ras (Gremer, 2010)	3_folding_95		0.95		Ras(1-186)	1WQ1	0.757391	0.95	KR5N;	1WQ1	0.757391	0.02	1GUA	0.663361	-0.34	KA5N;	1GUA	-0.02	KA5N;	1XD2	1.64	KA5N;	0.55	KB5N;	1XD2	-0.23	KA5N;	0.41	KB5N;
03_KRAS	KRAS	V7M	0	VM	1	ovary cancer	Cancer		3_folding_99		2.35		Ras(1-186)	1WQ1	1	2.35	VR7M;	1WQ1	1	0.02	1GUA	0.897355	0.39	VA7M;	1GUA	0	VA7M;	1XD2	2.62	VA7M;	0.11	VB7M;	1XD2	-0.33	VA7M;	-0.25	VB7M;
03_KRAS	KRAS	A11P	0.946	AP	-1	lung cancer, stomach cancer	Cancer	P-loop, nucleotide binding/hydrolysis	1b_actSite_99		2.71		Ras(1-186)	1WQ1	0.744308	-2.71	AR11P;	1WQ1	0.744308	0.05	1GUA	0.588902	-2.18	SA11P;	1GUA	0.07	SA11P;	1XD2	-2.77	AA11P;	-2.68	AB11P;	1XD2	-0.19	AA11P;	0	AB11P;
03_KRAS	KRAS	A11V	0.946	AV	0	stomach cancer	Cancer	P-loop, nucleotide binding/hydrolysis	1b_actSite_99		1.61		Ras(1-186)	1WQ1	0.744308	0.9	AR11V;	1WQ1	0.744308	-0.21	1GUA	0.588902	1.61	SA11V;	1GUA	0	SA11V;	1XD2	1.55	AA11V;	0.28	AB11V;	1XD2	-0.2	AA11V;	0.02	AB11V;
03_KRAS	KRAS	G12A	0	GA	0	pancreas cancer, lung cancer, endometrium carcinoma, ovary cancer, stomach cancer, thyroid cancer, cervix cancer, stomach adenoma, oesophagus carcinoma, bone cancer, thymus thymoma, colorectal cancer	Cancer	P-loop, nucleotide binding/hydrolysis; GAP binding	2_inhibitoryProtein_95		1.35		Ras(1-186)	1WQ1	0.379485	0.77	GR12A;	1WQ1	0.379485	1.35	1GUA	0.214723	-0.35	GA12A;	1GUA	0.06	GA12A;	1XD2	-0.8	GA12A;	-0.61	GB12A;	1XD2	-0.14	GA12A;	-0.04	GB12A;
03_KRAS	KRAS	G12C	0	GC	-3	pancreas cancer, lung cancer, endometrium carcinoma, ovary cancer, stomach cancer, thyroid cancer, prostate cancer, cervix cancer, breast cancer, endometrium hyperplasia, liver cancer, stomach adenoma, oesophagus carcinoma, skin carcinoma, kidney cancer	Cancer	P-loop, nucleotide binding/hydrolysis; GAP binding	2_inhibitoryProtein_99		2.85		Ras(1-186)	1WQ1	0.379485	2.62	GR12C;	1WQ1	0.379485	2.84	1GUA	0.214723	0.6	GA12C;	1GUA	0	GA12C;	1XD2	-0.08	GA12C;	-0.11	GB12C;	1XD2	-0.21	GA12C;	-0.52	GB12C;
03_KRAS	KRAS	G12D	0	GD	-1	pancreatic carcinomas (260350), lung cancer, endometrium carcinoma, ovary cancer, stomach cancer, thyroid cancer, prostate cancer, cervix cancer, breast cancer, endometrium hyperplasia, liver cancer, stomach adenoma, oesophagus carcinoma, skin carcinoma, eye retinoblastoma, Peritoneum, GASC cancer	Cancer	P-loop, nucleotide binding/hydrolysis; GAP binding	2_inhibitoryProtein_99		3.58		Ras(1-186)	1WQ1	0.379485	3.58	GR12D;	1WQ1	0.379485	2.21	1GUA	0.214723	-0.73	GA12D;	1GUA	-0.05	GA12D;	1XD2	-0.48	GA12D;	0.52	GB12D;	1XD2	-0.49	GA12D;	0.47	GB12D;
03_KRAS	KRAS	G12F	0	GF	-3	lung cancer	Cancer	P-loop, nucleotide binding/hydrolysis; GAP binding	2_inhibitoryProtein_99		9.61		Ras(1-186)	1WQ1	0.379485	9.61	GR12F;	1WQ1	0.379485	5.76	1GUA	0.214723	0	GA12F;	1GUA	0	GA12F;	1XD2	-0.71	GA12F;	-1.79	GB12F;	1XD2	-0.25	GA12F;	-0.98	GB12F;
03_KRAS	KRAS	G12R	0	GR	-2	human lung cancer (211980), pancreas cancer, lung cancer, endometrium carcinoma, ovary cancer, thyroid cancer, prostate cancer, cervix cancer, breast cancer, endometrium hyperplasia, stomach adenoma, Peritoneum, bladder cancer	Cancer	P-loop, nucleotide binding/hydrolysis; GAP binding	2_inhibitoryProtein_99		14.91		Ras(1-186)	1WQ1	0.379485	14.91	GR12R;	1WQ1	0.379485	9.28	1GUA	0.214723	0.6	GA12R;	1GUA	0.03	GA12R;	1XD2	0.54	GA12R;	-0.39	GB12R;	1XD2	0.25	GA12R;	0.29	GB12R;
03_KRAS	KRAS	G12S	0	GS	0	gastric cancer, pancreas cancer, lung cancer, endometrium carcinoma, ovary cancer, stomach cancer, thyroid cancer, prostate cancer, cervix cancer, stomach adenoma, skin carcinoma, penis cancer, CFC syndrome	Syndrome and Cancer	P-loop, nucleotide binding/hydrolysis; GAP binding	2_inhibitoryProtein_99		4.15		Ras(1-186)	1WQ1	0.379485	4.15	GR12S;	1WQ1	0.379485	3.66	1GUA	0.214723	0.65	GA12S;	1GUA	0	GA12S;	1XD2	-0.44	GA12S;	0.3	GB12S;	1XD2	-0.94	GA12S;	0.31	GB12S;
03_KRAS	KRAS	G12V	0	GV	-3	pancreas cancer, lung cancer, endometrium carcinoma, ovary cancer, stomach cancer, thyroid cancer, prostate cancer, cervix cancer, breast cancer, endometrium hyperplasia, liver cancer, stomach adenoma, oesophagus carcinoma, skin carcinoma, kidney cancer, eye retinoblastoma, Peritoneum, prostate hyperplasia, colon cancer	Cancer	P-loop, nucleotide binding/hydrolysis; GAP binding	2_inhibitoryProtein_99		7.17		Ras(1-186)	1WQ1	0.379485	7.17	GR12V;	1WQ1	0.379485	4.45	1GUA	0.214723	0.04	GA12V;	1GUA	0.01	GA12V;	1XD2	-0.49	GA12V;	-1.07	GB12V;	1XD2	-0.11	GA12V;	-0.87	GB12V;
03_KRAS	KRAS	G13A	0	GA	0	endometrium carcinoma, ovary cancer, thyroid cancer	Cancer	P-loop, nucleotide binding/hydrolysis; GAP binding	2_inhibitoryProtein_99		3.94		Ras(1-186)	1WQ1	0.273307	3.94	GR13A;	1WQ1	0.273307	0.43	1GUA	0.176075	2.13	GA13A;	1GUA	0	GA13A;	1XD2	2.28	GA13A;	2.51	GB13A;	1XD2	-0.2	GA13A;	0.24	GB13A;
03_KRAS	KRAS	G13C	0	GC	-3	lung cancer, endometrium carcinoma, ovary cancer, stomach cancer, liver cancer, stomach adenoma, oesophagus carcinoma	Cancer	P-loop, nucleotide binding/hydrolysis; GAP binding	2_inhibitoryProtein_99		5.41		Ras(1-186)	1WQ1	0.273307	5.41	GR13C;	1WQ1	0.273307	1.66	1GUA	0.176075	2.05	GA13C;	1GUA	0	GA13C;	1XD2	2.24	GA13C;	2.88	GB13C;	1XD2	-0.2	GA13C;	0.36	GB13C;
03_KRAS	KRAS	G13D	0	GD	-1	sporadic pilocytic astrocytoma (PA), pancreas cancer, lung cancer, endometrium carcinoma, ovary cancer, stomach cancer, thyroid cancer, prostate cancer, cervix cancer, breast cancer, endometrium hyperplasia, liver cancer, GASC cancer	Cancer	P-loop, nucleotide binding/hydrolysis; GAP binding	2_inhibitoryProtein_99		8.7		Ras(1-186)	1WQ1	0.273307	8.7	GR13D;	1WQ1	0.273307	3.26	1GUA	0.176075	2.46	GA13D;	1GUA	-0.03	GA13D;	1XD2	2.23	GA13D;	3.72	GB13D;	1XD2	-0.41	GA13D;	1.14	GB13D;
03_KRAS	KRAS	G13R	0	GR	-2	in pylocytic astrocytoma, thyroid cancer	Cancer	P-loop, nucleotide binding/hydrolysis	2_inhibitoryProtein_99		6.04		Ras(1-186)	1WQ1	0.273307	6.04	GR13R;	1WQ1	0.273307	-0.15	1GUA	0.176075	2.1	GA13R;	1GUA	0.02	GA13R;	1XD2	3.52	GA13R;	2.66	GB13R;	1XD2	0	GA13R;	-0.09	GB13R;
03_KRAS	KRAS	G13S	0	GS	0	endometrium carcinoma, stomach cancer, thyroid cancer, prostate cancer, thymus cancer	Cancer	P-loop, nucleotide binding/hydrolysis; GAP binding	2_inhibitoryProtein_99		5.54		Ras(1-186)	1WQ1	0.273307	5.54	GR13S;	1WQ1	0.273307	1.33	1GUA	0.176075	2.47	GA13S;	1GUA	0	GA13S;	1XD2	2.73	GA13S;	2.9	GB13S;	1XD2	-0.2	GA13S;	0.16	GB13S;
03_KRAS	KRAS	G13V	0	GV	-3	lung cancer, pancreas cancer, ovary cancer, stomach cancer	Cancer	P-loop, nucleotide binding/hydrolysis; GAP binding	2_inhibitoryProtein_99		8.96		Ras(1-186)	1WQ1	0.273307	8.96	GR13V;	1WQ1	0.273307	3.56	1GUA	0.176075	4.3	GA13V;	1GUA	-0.01	GA13V;	1XD2	3.67	GA13V;	4.47	GB13V;	1XD2	-0.2	GA13V;	0.79	GB13V;
03_KRAS	KRAS	V14I	0	VI	3	NS3	Syndrome	P-loop, nucleotide binding/hydrolysis	2_inhibitoryProtein_99		2.55		Ras(1-186)	1WQ1	0.833324	2.55	VR14I;	1WQ1	0.833324	-0.01	1GUA	0.884777	1.3	VA14I;	1GUA	0.07	VA14I;	1XD2	2.63	VA14I;	1.34	VB14I;	1XD2	-0.13	VA14I;	0	VB14I;
03_KRAS	KRAS	G15S	0	GS	0	ovary cancer, thymus cancer	Cancer	P-loop, nucleotide binding/hydrolysis	2_inhibitoryProtein_99		4.87		Ras(1-186)	1WQ1	0.40822	4.87	GR15S;	1WQ1	0.40822	-0.4	1GUA	0.39059	5.57	GA15S;	1GUA	-0.01	GA15S;	1XD2	4.67	GA15S;	5.64	GB15S;	1XD2	-0.21	GA15S;	0.07	GB15S;
03_KRAS	KRAS	S17G	0	SG	0	pancreas cancer	Cancer	P-loop, nucleotide binding/hydrolysis	2_inhibitoryProtein_99		3.08		Ras(1-186)	1WQ1	0.657309	3.08	SR17G;	1WQ1	0.657309	0.03	1GUA	0.575332	4.62	SA17G;	1GUA	0.11	SA17G;	1XD2	3.16	SA17G;	0.08	SB17G;	1XD2	-0.11	SA17G;	-0.05	SB17G;
03_KRAS	KRAS	A18T	0	AT	0	lung cancer	Cancer	P-loop, nucleotide binding/hydrolysis	5_lowS_highB_surface		unexplained by energy		Ras(1-186)	1WQ1	0.750451	0.11	AR18T;	1WQ1	0.750451	-0.01	1GUA	0.737062	0.06	AA18T;	1GUA	0	AA18T;	1XD2	0.76	AA18T;	0.02	AB18T;	1XD2	-0.18	AA18T;	-0.24	AB18T;
03_KRAS	KRAS	L19F	0	LF	1	lung cancer, stomach cancer	Cancer		2_inhibitoryProtein_99		6.43		Ras(1-186)	1WQ1	0.956595	6.43	LR19F;	1WQ1	0.956595	0	1GUA	0.92645	6.25	LA19F;	1GUA	0.1	LA19F;	1XD2	8.81	LA19F;	6.59	LB19F;	1XD2	-0.2	LA19F;	0	LB19F;
03_KRAS	KRAS	Q22E	0	QE	2	CFC syndrome	Syndrome	GAP insensitivity, ERK activation (Gremer, 2010)	3_folding_99		2.16		Ras(1-186)	1WQ1	0.943711	2.16	QR22E;	1WQ1	0.943711	-0.02	1GUA	0.967019	1.9	QA22E;	1GUA	-0.16	QA22E;	1XD2	1.79	QA22E;	0.74	QB22E;	1XD2	-0.5	QA22E;	0.13	QB22E;
03_KRAS	KRAS	Q22R	0	QR	1	NS3	Syndrome	GAP insensitivity, minor ERK activation (Gremer, 2010)	5_lowS_highB_surface		unexplained by energy		Ras(1-186)	1WQ1	0.943711	0.61	QR22R;	1WQ1	0.943711	-0.01	1GUA	0.967019	-0.41	QA22R;	1GUA	-0.13	QA22R;	1XD2	6.83	QA22R;	0.85	QB22R;	1XD2	2.95	QA22R;	0	QB22R;
03_KRAS	KRAS	I24N	0.371	IN	-2	ovary cancer	Cancer		3_folding_99		2.1		Ras(1-186)	1WQ1	0.80767	2.1	IR24N;	1WQ1	0.80767	0.01	1GUA	0.821953	2.34	VA24N;	1GUA	0.18	VA24N;	1XD2	2.01	IA24N;	1.85	IB24N;	1XD2	0.46	IA24N;	-0.03	IB24N;
03_KRAS	KRAS	E31Q	0	EQ	2	thyroid cancer	Cancer	effector binding	5_lowS_highB_surface		unexplained by energy		Ras(1-186)	1WQ1	0.259379	0.25	ER31Q;	1WQ1	0.259379	-0.81	1GUA	0.295536	0.64	EA31Q;	1GUA	0.14	EA31Q;	1XD2	0.93	EA31Q;	-0.1	EB31Q;	1XD2	0.79	EA31Q;	0.08	EB31Q;
03_KRAS	KRAS	P34L	0	PL	-3	NS3	Syndrome	GAP insensitivity, minor ERK activation, strong Raf binding effect (Gremer, 2010)	1b_actSite_95		1.44		Ras(1-186)	1WQ1	0.794499	1.44	PR34L;	1WQ1	0.794499	-0.84	1GUA	0.27464	1.08	PA34L;	1GUA	0.02	PA34L;	1XD2	2.68	PA34L;	5.21	PB34L;	1XD2	0.02	PA34L;	4.06	PB34L;
03_KRAS	KRAS	P34Q	0	PQ	-1	NS3	Syndrome		1b_actSite_99		4.73		Ras(1-186)	1WQ1	0.794499	4.73	PR34Q;	1WQ1	0.794499	2.39	1GUA	0.27464	0.92	PA34Q;	1GUA	0.02	PA34Q;	1XD2	2.63	PA34Q;	4.42	PB34Q;	1XD2	0.93	PA34Q;	2.38	PB34Q;
03_KRAS	KRAS	P34R	0	PR	-2	CFC syndrome	Syndrome	GAP insensitivity, minor ERK activation, strong Raf binding effect (Gremer, 2010)	1b_actSite_99		9.35		Ras(1-186)	1WQ1	0.794499	9.35	PR34R;	1WQ1	0.794499	4.24	1GUA	0.27464	1.82	PA34R;	1GUA	0.26	PA34R;	1XD2	2.76	PA34R;	6.03	PB34R;	1XD2	-0.95	PA34R;	3.33	PB34R;
03_KRAS	KRAS	P34S	0	PS	-1	pancreas cancer	Cancer		1b_actSite_99		3.86		Ras(1-186)	1WQ1	0.794499	3.86	PR34S;	1WQ1	0.794499	1.67	1GUA	0.27464	1.75	PA34S;	1GUA	0.01	PA34S;	1XD2	3.45	PA34S;	3.25	PB34S;	1XD2	1.3	PA34S;	2.01	PB34S;
03_KRAS	KRAS	I36M	0	IM	2	NS3	Syndrome	improved GAP binding	2_inhibitoryProtein_95		0.88		Ras(1-186)	1WQ1	0.796288	0.88	IR36M;	1WQ1	0.796288	-1.15	1GUA	0.495868	0.97	IA36M;	1GUA	0.35	IA36M;	1XD2	-0.07	IA36M;	0.18	IB36M;	1XD2	-0.55	IA36M;	-0.01	IB36M;
03_KRAS	KRAS	T58I	0	TI	-1	NS3	Syndrome	slower intrinsic hydrolysis, minor ERK activation, minorRaf binding effect (Gremer, 2010)	2_inhibitoryProtein_95		1.59		Ras(1-186)	1WQ1	0.855049	1.59	TR58I;	1WQ1	0.855049	0	1GUA	0.759715	-0.25	TA58I;	1GUA	0.01	TA58I;	1XD2	0.18	TA58I;	-1.47	TB58I;	1XD2	-0.23	TA58I;	-0.1	TB58I;
03_KRAS	KRAS	A59E	0	AE	-1	endometrium carcinoma	Cancer		1b_actSite_99		7.49		Ras(1-186)	1WQ1	0.749076	7.49	AR59E;	1WQ1	0.749076	-1.6	1GUA	0.633119	1.39	AA59E;	1GUA	-0.76	AA59E;	1XD2	1.81	AA59E;	5.08	AB59E;	1XD2	-2.1	AA59E;	1.68	AB59E;
03_KRAS	KRAS	A59T	0	AT	0	bladder cancer, breast adenocarcinoma, stomach cancer	Cancer		1b_actSite_99		2.11		Ras(1-186)	1WQ1	0.749076	2.11	AR59T;	1WQ1	0.749076	0.46	1GUA	0.633119	1.44	AA59T;	1GUA	-0.2	AA59T;	1XD2	1.25	AA59T;	2.2	AB59T;	1XD2	0.18	AA59T;	0.73	AB59T;
03_KRAS	KRAS	G60A	0	GA	0	thyroid cancer	Cancer		1b_actSite_99		5.76		Ras(1-186)	1WQ1	0.390289	5.76	GR60A;	1WQ1	0.390289	0.51	1GUA	0.277718	2.21	GA60A;	1GUA	0.1	GA60A;	1XD2	2.94	GA60A;	3.06	GB60A;	1XD2	-0.12	GA60A;	0.24	GB60A;
03_KRAS	KRAS	G60R	0	GR	-2	CFC syndrome	Syndrome	GAP insensitivity, ERK activation, impaired Raf binding (Gremer, 2010)	1b_actSite_99		24.52		Ras(1-186)	1WQ1	0.390289	24.52	GR60R;	1WQ1	0.390289	1.93	1GUA	0.277718	13.41	GA60R;	1GUA	0.33	GA60R;	1XD2	18.75	GA60R;	25.03	GB60R;	1XD2	0.2	GA60R;	15.15	GB60R;
03_KRAS	KRAS	G60S	0	GS	0	NS3	Syndrome		1b_actSite_99		9.67		Ras(1-186)	1WQ1	0.390289	9.67	GR60S;	1WQ1	0.390289	1.19	1GUA	0.277718	4.42	GA60S;	1GUA	0.07	GA60S;	1XD2	7.38	GA60S;	5.81	GB60S;	1XD2	-0.11	GA60S;	2.55	GB60S;
03_KRAS	KRAS	Q61E	0	QE	2	lung cancer	Cancer	complex regulation/ Raf increase in intrinsic GTP hydrolysis	1b_actSite_95		1.35		Ras(1-186)	1WQ1	0.896809	-1.05	QR61E;	1WQ1	0.896809	-1.71	1GUA	0.11796	-1.11	TA61E;	1GUA	-0.03	TA61E;	1XD2	-0.06	QA61E;	0.59	QB61E;	1XD2	-1.52	QA61E;	0.57	QB61E;
03_KRAS	KRAS	Q61H	0	QH	1	pancreas cancer, lung cancer, endometrium carcinoma, stomach cancer, cervix cancer, liver cancer, oesophagus carcinoma, skin carcinoma	Cancer	complex regulation/ Raf increase in intrinsic GTP hydrolysis	5_lowS_highB_surface		unexplained by energy		Ras(1-186)	1WQ1	0.896809	-0.23	QR61H;	1WQ1	0.896809	-1.19	1GUA	0.11796	0.03	TA61H;	1GUA	0	TA61H;	1XD2	0.42	QA61H;	11.96	QB61H;	1XD2	-0.43	QA61H;	2.47	QB61H;
03_KRAS	KRAS	Q61K	0	QK	1	lung cancer, stomach cancer, thyroid cancer, prostate cancer, kidney cancer	Cancer	complex regulation/ Raf increase in intrinsic GTP hydrolysis	1b_actSite_95		1.21		Ras(1-186)	1WQ1	0.896809	1.48	QR61K;	1WQ1	0.896809	1.21	1GUA	0.11796	-0.65	TA61K;	1GUA	0.04	TA61K;	1XD2	0.46	QA61K;	2.39	QB61K;	1XD2	-0.18	QA61K;	2.21	QB61K;
03_KRAS	KRAS	Q61L	0	QL	-2	lung cancer, stomach cancer, thyroid cancer, skin carcinoma, kidney cancer	Cancer	complex regulation/ Raf increase in intrinsic GTP hydrolysis	1b_actSite_99		2.29		Ras(1-186)	1WQ1	0.896809	-2.29	QR61L;	1WQ1	0.896809	-1.91	1GUA	0.11796	-0.83	TA61L;	1GUA	0	TA61L;	1XD2	-0.17	QA61L;	0.18	QB61L;	1XD2	-0.74	QA61L;	0.74	QB61L;
03_KRAS	KRAS	Q61P	0	QP	-1	lung cancer, thyroid cancer, cervix cancer	Cancer	complex regulation/ Raf increase in intrinsic GTP hydrolysis	1b_actSite_95		1.11		Ras(1-186)	1WQ1	0.896809	-1.11	QR61P;	1WQ1	0.896809	-0.22	1GUA	0.11796	0	TA61P;	1GUA	0.07	TA61P;	1XD2	-1.11	QA61P;	6.43	QB61P;	1XD2	-0.48	QA61P;	2.66	QB61P;
03_KRAS	KRAS	Q61R	0	QR	1	rectal cancer, pancreas cancer, lung cancer, stomach cancer, thyroid cancer, prostate cancer, cervix cancer	Cancer	complex regulation/ Raf increase in intrinsic GTP hydrolysis	1b_actSite_99		2.21		Ras(1-186)	1WQ1	0.896809	2.21	QR61R;	1WQ1	0.896809	0.85	1GUA	0.11796	-0.5	TA61R;	1GUA	0.07	TA61R;	1XD2	1.15	QA61R;	0	QB61R;	1XD2	-0.46	QA61R;	-0.16	QB61R;
03_KRAS	KRAS	E62D	0	ED	2	endometrium carcinoma	Cancer	effector binding/GAP/Sos	5_lowS_highB_surface		unexplained by energy		Ras(1-186)	1WQ1	0.536426	-0.5	ER62D;	1WQ1	0.536426	-1.01	1GUA	0.303349	-0.01	EA62D;	1GUA	-0.22	EA62D;	1XD2	0.67	EA62D;	2.01	EB62D;	1XD2	-0.2	EA62D;	0.52	EB62D;
03_KRAS	KRAS	K117N	0	KN	0	rectal cancer	Cancer		5_lowS_highB_surface		unexplained by energy		Ras(1-186)	1WQ1	0.773394	0.18	KR117N;	1WQ1	0.773394	0.06	1GUA	0.755134	0.32	KA117N;	1GUA	-0.02	KA117N;	1XD2	-0.14	KA117N;	0.42	KB117N;	1XD2	-0.23	KA117N;	0	KB117N;
03_KRAS	KRAS	A146T	0	AT	0	rectal cancer	Cancer		3_folding_99		2.98		Ras(1-186)	1WQ1	0.911936	2.98	AR146T;	1WQ1	0.911936	0	1GUA	1	-0.99	SA146T;	1GUA	0	SA146T;	1XD2	3.97	AA146T;	1.85	AB146T;	1XD2	-0.16	AA146T;	-0.01	AB146T;
03_KRAS	KRAS	V152G	0	VG	-3	NS3	Syndrome		3_folding_99		4.15		Ras(1-186)	1WQ1	0.9484	4.15	VR152G;	1WQ1	0.9484	0	1GUA	0.703194	2.31	IA152G;	1GUA	0	IA152G;	1XD2	3.62	VA152G;	3.44	VB152G;	1XD2	-0.18	VA152G;	0	VB152G;
03_KRAS	KRAS	D153V	0.371	DV	-3	NS3	Syndrome	slower intrinsic hydrolysis, ERK activation (Gremer, 2010)	2_inhibitoryProtein_95		1.68		Ras(1-186)	1WQ1	0.570836	1.68	ER153V;	1WQ1	0.570836	0	1GUA	0.670974	3.86	NA153V;	1GUA	0	NA153V;	1XD2	1.04	EA153V;	0.38	EB153V;	1XD2	-0.31	EA153V;	0	EB153V;
03_KRAS	KRAS	F156I	0	FI	0	NS3	Syndrome		3_folding_99		2.42		Ras(1-186)	1WQ1	0.958263	2.42	FR156I;	1WQ1	0.958263	0	1GUA	0.61387	-0.09	EA156I;	1GUA	-0.07	EA156I;	1XD2	2.34	FA156I;	2.46	FB156I;	1XD2	-0.19	FA156I;	-0.04	FB156I;
03_KRAS	KRAS	F156L	0	FL	1	Costello syndrome, NS3	Syndrome	higher nucleotide dissociation, ERK activation, Raf binding effect (Gremer, 2010)	3_folding_99		1.97		Ras(1-186)	1WQ1	0.958263	1.97	FR156L;	1WQ1	0.958263	0	1GUA	0.61387	-0.2	EA156L;	1GUA	-0.07	EA156L;	1XD2	2.25	FA156L;	2.21	FB156L;	1XD2	-0.19	FA156L;	-0.04	FB156L;
														total energy				interaction energy (mut-wt)			total energy				interaction energy (mut-wt)			total energy		total energy			interaction energy (mut-wt)
Nr	Genes	Disease mutant	Shannon Entropy	Amino acid change	BLOSUM matrix	Disease (Uniprot, OMIM, COSMIC, HGMD)	Summary Disease Type	known effect (e.g. ERK, activity, etc)	Mutant cathegoy (0.8, 1.6 kcal/mol) 95 and 99 % confidence		Final energy (absolute value)		Map domain	X-ray structure	sum main chain - side chain burial/2	DDG FoldX WT-Mut	residues in structure	X-ray structure	sum main chain - side chain burial/2	DDG FoldX WT-Mut	X-ray structure	sum main chain - side chain burial/2	DDG FoldX WT-Mut	residues in structure	X-ray structure	DDG FoldX Mut-WT	residues in structure	X-ray structure	DDG FoldX WT-Mut (A)	residues in structure	DDG FoldX WT-Mut (B)	residues in structure	X-ray structure	DDG FoldX Mut-WT (AC)	residues in structure	DDG FoldX Mut-WT (BC)	residues in structure
07_NRAS	NRAS	G12A	0	GA	0	lunc cancer	Cancer	P-loop, nucleotide binding/hydrolysis; GAP binding	2_inhibitoryProtein_95		1.27		Ras(1-186)	1WQ1	0.379485	0.78	GR12A;	1WQ1	0.379485	1.27	1GUA	0.214723	-0.09	GA12A;	1GUA	0.07	GA12A;	1XD2	-0.75	GA12A;	-0.59	GB12A;	1XD2	-0.14	GA12A;	-0.04	GB12A;
07_NRAS	NRAS	G12C	0	GC	-3	leukemia, thyroid carcinoma, lunc cancer, kidney cancer, skin other, pancreas other	Cancer	P-loop, nucleotide binding/hydrolysis; GAP binding	2_inhibitoryProtein_99		2.82		Ras(1-186)	1WQ1	0.379485	2.64	GR12C;	1WQ1	0.379485	2.82	1GUA	0.214723	0.22	GA12C;	1GUA	0	GA12C;	1XD2	-0.1	GA12C;	-0.1	GB12C;	1XD2	-0.2	GA12C;	-0.5	GB12C;
07_NRAS	NRAS	G12D	0	GD	-1	thyroid carcinoma, lunc cancer, skin cancer, ovary cancer, endometrium cancer	Cancer	P-loop, nucleotide binding/hydrolysis; GAP binding	2_inhibitoryProtein_99		3.45		Ras(1-186)	1WQ1	0.379485	3.45	GR12D;	1WQ1	0.379485	2.02	1GUA	0.214723	-0.08	GA12D;	1GUA	-0.06	GA12D;	1XD2	-0.5	GA12D;	0.57	GB12D;	1XD2	-0.59	GA12D;	0.51	GB12D;
07_NRAS	NRAS	G12S	0	GS	0	lunc cancer, prostate cancer	Cancer	P-loop, nucleotide binding/hydrolysis; GAP binding	2_inhibitoryProtein_99		4.4		Ras(1-186)	1WQ1	0.379485	4.4	GR12S;	1WQ1	0.379485	3.77	1GUA	0.214723	0.67	GA12S;	1GUA	0	GA12S;	1XD2	-0.59	GA12S;	0.3	GB12S;	1XD2	-0.49	GA12S;	0.3	GB12S;
07_NRAS	NRAS	G12V	0	GV	-3	prostate cancer	Cancer	P-loop, nucleotide binding/hydrolysis; GAP binding	2_inhibitoryProtein_99		7.17		Ras(1-186)	1WQ1	0.379485	7.17	GR12V;	1WQ1	0.379485	5.07	1GUA	0.214723	0.5	GA12V;	1GUA	0	GA12V;	1XD2	-0.47	GA12V;	-1.04	GB12V;	1XD2	-0.79	GA12V;	-0.86	GB12V;
07_NRAS	NRAS	G13A	0	GA	0	thyroid carcinoma	Cancer	P-loop, nucleotide binding/hydrolysis; GAP binding	2_inhibitoryProtein_99		3.76		Ras(1-186)	1WQ1	0.273307	3.76	GR13A;	1WQ1	0.273307	0.8	1GUA	0.176075	2.36	GA13A;	1GUA	-0.01	GA13A;	1XD2	2.36	GA13A;	2.49	GB13A;	1XD2	-0.2	GA13A;	0.24	GB13A;
07_NRAS	NRAS	G13C	0	GC	-3	thyroid carcinoma	Cancer	P-loop, nucleotide binding/hydrolysis; GAP binding	2_inhibitoryProtein_99		5.75		Ras(1-186)	1WQ1	0.273307	5.75	GR13C;	1WQ1	0.273307	1.2	1GUA	0.176075	2.09	GA13C;	1GUA	0	GA13C;	1XD2	2.22	GA13C;	2.89	GB13C;	1XD2	-0.2	GA13C;	0.36	GB13C;
07_NRAS	NRAS	G13D	0	GD	-1	ALPS, thyroid carcinoma, skin cancer	Syndrome and Cancer	P-loop, nucleotide binding/hydrolysis; GAP binding	2_inhibitoryProtein_99		8.35		Ras(1-186)	1WQ1	0.273307	8.35	GR13D;	1WQ1	0.273307	3.6	1GUA	0.176075	2.56	GA13D;	1GUA	-0.04	GA13D;	1XD2	2.26	GA13D;	3.71	GB13D;	1XD2	-0.4	GA13D;	1.14	GB13D;
07_NRAS	NRAS	G13R	0	GR	-2	rectal cancer, stomach cancer	Cancer	P-loop, nucleotide binding/hydrolysis	2_inhibitoryProtein_99		6.27		Ras(1-186)	1WQ1	0.273307	6.27	GR13R;	1WQ1	0.273307	0.06	1GUA	0.176075	2.23	GA13R;	1GUA	0	GA13R;	1XD2	2.6	GA13R;	2.97	GB13R;	1XD2	0.08	GA13R;	0.09	GB13R;
07_NRAS	NRAS	G13V	0	GV	-3	skin cancer	Cancer	P-loop, nucleotide binding/hydrolysis; GAP binding	2_inhibitoryProtein_99		9.04		Ras(1-186)	1WQ1	0.273307	9.04	GR13V;	1WQ1	0.273307	4	1GUA	0.176075	4.54	GA13V;	1GUA	0	GA13V;	1XD2	3.57	GA13V;	4.33	GB13V;	1XD2	-0.2	GA13V;	0.66	GB13V;
07_NRAS	NRAS	T50I	0	TI	-1	in NS6; hypermorphic mutation	Syndrome	higher MEK and ERK, but GPT levels similar (Cirstea, 2010)	5_lowS_lowB_surface		unexplained by energy		Ras(1-186)	1WQ1	0.391856	-0.7	TR50I;	1WQ1	0.391856	0	1GUA	0.53598	-0.11	QA50I;	1GUA	-0.02	QA50I;	1XD2	-0.31	TA50I;	-0.62	TB50I;	1XD2	-0.02	TA50I;	0	TB50I;
07_NRAS	NRAS	G60E	0	GE	-2	in NS6; hypermorphic mutation	Syndrome	higher MEK and ERK, and GTP levels (Cirstea, 2010)	1b_actSite_99		13.64		Ras(1-186)	1WQ1	0.390289	13.64	GR60E;	1WQ1	0.390289	-0.36	1GUA	0.277718	4.23	GA60E;	1GUA	-0.17	GA60E;	1XD2	13.5	GA60E;	20.12	GB60E;	1XD2	-0.53	GA60E;	11.37	GB60E;
07_NRAS	NRAS	Q61E	0	QE	2	lunc cancer	Cancer	complex regulation/ Raf increase in intrinsic GTP hydrolysis	1b_actSite_95		1.35		Ras(1-186)	1WQ1	0.896809	-1.29	QR61E;	1WQ1	0.896809	-1.33	1GUA	0.11796	-1.17	TA61E;	1GUA	-0.06	TA61E;	1XD2	-0.12	QA61E;	0.56	QB61E;	1XD2	-0.54	QA61E;	0.56	QB61E;
07_NRAS	NRAS	Q61H	0	QH	1	thyroid carcinoma , lunc cancer, skn cancer, breast cancer	Cancer	complex regulation/ Raf increase in intrinsic GTP hydrolysis	5_lowS_highB_surface		unexplained by energy		Ras(1-186)	1WQ1	0.896809	-0.44	QR61H;	1WQ1	0.896809	-1.2	1GUA	0.11796	0.03	TA61H;	1GUA	0	TA61H;	1XD2	0.45	QA61H;	12.14	QB61H;	1XD2	-0.36	QA61H;	1.73	QB61H;
07_NRAS	NRAS	Q61K	0	QK	1	neuroblastoma cell, thyroid carcinoma , lunc cancer, thyroid other, liver cancer, ovary cancer, stomach cancer, cervix cancer, endometrium cancer, kidney cancer, skin other	Cancer	complex regulation/ Raf increase in intrinsic GTP hydrolysis	1b_actSite_95		1.28		Ras(1-186)	1WQ1	0.896809	1.28	QR61K;	1WQ1	0.896809	-0.15	1GUA	0.11796	-0.63	TA61K;	1GUA	0.05	TA61K;	1XD2	0.74	QA61K;	2.47	QB61K;	1XD2	-0.05	QA61K;	2.01	QB61K;
07_NRAS	NRAS	Q61L	0	QL	-2	thyroid carcinoma , lunc cancer, liver cancer, prostate cancer	Cancer	complex regulation/ Raf increase in intrinsic GTP hydrolysis	1b_actSite_99		2.29		Ras(1-186)	1WQ1	0.896809	-2.29	QR61L;	1WQ1	0.896809	-1.93	1GUA	0.11796	-0.76	TA61L;	1GUA	0	TA61L;	1XD2	-0.16	QA61L;	0.57	QB61L;	1XD2	-0.74	QA61L;	1.5	QB61L;
07_NRAS	NRAS	Q61R	0	QR	1	lung carcinoma cell, melanoma, thyroid carcinoma, follicular carcinoma , lunc cancer, thyroid other, breast cancer, ovary cancer, pancreas cancer	Cancer	complex regulation/ Raf increase in intrinsic GTP hydrolysis	1b_actSite_99		2.21		Ras(1-186)	1WQ1	0.896809	2.21	QR61R;	1WQ1	0.896809	0.51	1GUA	0.11796	-0.45	TA61R;	1GUA	0.07	TA61R;	1XD2	0.84	QA61R;	-0.07	QB61R;	1XD2	-0.53	QA61R;	-0.18	QB61R;
07_NRAS	NRAS	S65C	0	SC	-1	lunc cancer	Cancer		5_highS_lowB_surface		unexplained by energy		Ras(1-186)	1WQ1	0.642945	0.74	SR65C;	1WQ1	0.642945	0.33	1GUA	0.190951	-0.1	TA65C;	1GUA	0	TA65C;	1XD2	0.39	SA65C;	1.03	SB65C;	1XD2	0.34	SA65C;	0.52	SB65C;
07_NRAS	NRAS	S65R	0	SR	-1	lunc cancer	Cancer	also GEF binding (distal and catalytic)	5_highS_lowB_surface		unexplained by energy		Ras(1-186)	1WQ1	0.642945	0.94	SR65R;	1WQ1	0.642945	0.09	1GUA	0.190951	-0.24	TA65R;	1GUA	0.01	TA65R;	1XD2	0.41	SA65R;	-0.34	SB65R;	1XD2	0.9	SA65R;	-0.9	SB65R;
07_NRAS	NRAS	E153A	0	EA	-1	skin cancer	Cancer		5_highS_lowB_surface		unexplained by energy		Ras(1-186)	1WQ1	0.570836	0.96	ER153A;	1WQ1	0.570836	0	1GUA	0.670974	1.19	NA153A;	1GUA	0	NA153A;	1XD2	1.25	EA153A;	0.76	EB153A;	1XD2	-0.79	EA153A;	0	EB153A;
Nr	Genes	Disease mutant	Shannon Entropy	Amino acid change	BLOSUM matrix	Disease (Uniprot, OMIM, COSMIC, HGMD)	Summary Disease Type	known effect (e.g. ERK, activity, etc)	Mutant cathegoy (0.8, 1.6 kcal/mol) 95 and 99 % confidence		Final energy (absolute value)		Map domain	X-ray structure	sum main chain - side chain burial/2	DDG FoldX WT-Mut	residues in structure
																total energy
09_RAF1	RAF1	S12C	0	SC	-1	liver cancer	Cancer		5_No_pdb_lowS_lowB		no structure		N(1-55)
09_RAF1	RAF1	G14S	0.503	GS	0	lung cancer	Cancer		5_No_pdb_highS_highB		no structure		N(1-55)
09_RAF1	RAF1	N74S	0.503	NS	1	liver cancer	Cancer		5_highS_highB_surface		unexplained by energy		RBD(56-131)	1GUA	0.0876625	0.02	NB74S;
09_RAF1	RAF1	N115S	0.503	NS	1	liver cancer	Cancer	not in Ras interaface	5_highS_highB_surface		unexplained by energy		RBD(56-131)	1GUA	0.30424	0.23	NB115S;
09_RAF1	RAF1	A119S	0.503	AS	1	lung cancer	Cancer		5_highS_highB_surface		unexplained by energy		RBD(56-131)	1GUA	0.607487	-0.07	AB119S;
09_RAF1	RAF1	R143Q	0	RQ	1	lung cancer	Cancer		5_No_pdb_lowS_highB		no structure		C1(138-187)			intercation energy (mut-wt)
09_RAF1	RAF1	R215C	0	RC	-3	prostate cancer	Cancer		5_No_pdb_lowS_lowB		no structure		I2(188-348)
09_RAF1	RAF1	R256S	0.503	RS	-1	NS5	Syndrome	lower affinity binding to 14-3-3 (Molzan, 2010)	5_highS_lowB_surface		unexplained by energy		I2(188-348)	3IQJ	0.264651	-0.14	RP256S;
09_RAF1	RAF1	S257L	0	SL	-3	NS5, LEOPARD sydrome-2, lung cancer	Syndrome and Cancer	no binding with 14-3-3 (Molzan, 2010)	2_inhibitoryProtein_99		unexplained by energy		I2(188-348)	3IQJ	0.801624	2.64 (high intraclashes)	SP257L;
09_RAF1	RAF1	S257W	0	SW	-4	lung cancer	Cancer		2_inhibitoryProtein_99		unexplained by energy		I2(188-348)	3IQJ	0.801624	6.4 (high intraclashes)	SP257W;
09_RAF1	RAF1	S259A	0	SA	1	ovary	Cancer		2_inhibitoryProtein_99		no structure		I2(188-348)	3IQJ	0.515011		phosphorylated
09_RAF1	RAF1	S259F	0	SF	-2	NS5, lung cancer	Syndrome and Cancer	no binding with 14-3-3 (Molzan, 2010)	2_inhibitoryProtein_99		no structure		I2(188-348)	3IQJ	0.515011		phosphorylated
09_RAF1	RAF1	T260I	0	TI	-1	hypertrophic cardiomyopathy	Syndrome	lower affinity binding to 14-3-3 (Molzan, 2010)	2_inhibitoryProtein_99		2.45		I2(188-348)	3IQJ	0.733545	-2.45	TP260I;
09_RAF1	RAF1	T260R	0	TR	-1	NS5	Syndrome	no binding with 14-3-3 (Molzan, 2010)	2_inhibitoryProtein_95		1.52		I2(188-348)	3IQJ	0.733545	-1.52	TP260R;
09_RAF1	RAF1	P261A	0	PA	-1	NS5	Syndrome	lower affinity binding to 14-3-3 (Molzan, 2010)	2_inhibitoryProtein_95		1.15		I2(188-348)	3IQJ	0.377289	1.15	PP261A;
09_RAF1	RAF1	P261L	0	PL	-3	NS5	Syndrome	no binding with 14-3-3 (Molzan, 2010)	5_lowS_lowB_surface		unexplained by energy		I2(188-348)	3IQJ	0.377289	0.18	PP261L;
09_RAF1	RAF1	P261S	0	PS	-1	NS5	Syndrome	higher Raf, MEK, ERK activity (Pandit, 2007);no binding with 14-3-3 (Molzan, 2010)	2_inhibitoryProtein_95		0.8		I2(188-348)	3IQJ	0.377289	0.8	PP261S;
09_RAF1	RAF1	P261R	0	PR	-2	Liver cancer	Cancer		5_lowS_lowB_surface		unexplained by energy		I2(188-348)	3IQJ	0.377289	0.5	PP261R;
09_RAF1	RAF1	V263A	0	VA	0	NS5	Syndrome		5_No_pdb_lowS_highB		no structure		I2(188-348)
09_RAF1	RAF1	R282Q	0	RQ	1	colon	Cancer		5_No_pdb_lowS_highB		no structure		I2(188-348)
09_RAF1	RAF1	A292T	0.503	AT	0	colon	Cancer		5_No_pdb_highS_highB		no structure		I2(188-348)
09_RAF1	RAF1	R318W	0.503	RW	-2	Endometrium	Cancer		5_No_pdb_highS_lowB		no structure		I2(188-348)
09_RAF1	RAF1	A319S	0	AS	1	lung cancer	Cancer		5_No_pdb_lowS_highB		no structure		I2(188-348)
09_RAF1	RAF1	R331G	0	RG	-2	colon	Cancer		5_No_pdb_lowS_lowB		no structure		I2(188-348)
09_RAF1	RAF1	Q335H	0.503	QH	1	lung , colon	Cancer		5_No_pdb_highS_highB		no structure		I2(188-348)			domain alone
09_RAF1	RAF1	I376L	0	IL	2	Endometrium	Cancer		5_lowS_highB_core		unexplained by energy		kinase(349-605)	3OMV	0.829922	0.01	IA376L;
09_RAF1	RAF1	A389V	0	AV	0	Colon	Cancer		5_lowS_highB_surface		unexplained by energy		kinase(349-605)	3OMV	0.533632	0.31	AA389V;
09_RAF1	RAF1	L397V	0	LV	1	Neuroblastoma	Cancer		3_folding_99		2.54		kinase(349-605)	3OMV	0.939402	2.54	LA397V;
09_RAF1	RAF1	R398S	0	RS	-1	lung cancer	Cancer		5_lowS_lowB_surface		unexplained by energy		kinase(349-605)	3OMV	0.414656	-0.09	RA398S;
09_RAF1	RAF1	L407V	0	LV	1	Kidney	Cancer		5_lowS_highB_surface		unexplained by energy		kinase(349-605)	3OMV	0.618398	0.15	LA407V;
09_RAF1	RAF1	I419V	0	IV	3	Endometrium	Cancer		5_lowS_highB_core		unexplained by energy		kinase(349-605)	3OMV	0.859275	0.7	IA419V;
09_RAF1	RAF1	S427G	0	SG	0	acute myeloid leukaemia	Cancer		1b_actSite_95		0.96		kinase(349-605)	3OMV	0.64391	0.96	SA427G;
09_RAF1	RAF1	E437D	0	ED	2	Stomach	Cancer		5_lowS_highB_surface		unexplained by energy		kinase(349-605)	3OMV	0.318821	0.11	EA437D;
09_RAF1	RAF1	I448V	0	IV	3	acute myeloid leukaemia	Cancer		1b_actSite_95		1.15		kinase(349-609)	3OMV	0.8518	1.15	IA448V;
09_RAF1	RAF1	D486G	0	DG	-1	NS5	Syndrome		5_lowS_lowB_surface		unexplained by energy		kinase(349-609)	3OMV	0.466427	-0.66	DA486G;
09_RAF1	RAF1	D486N	0	DN	2	NS5	Syndrome	higher dimer with BRAF (Wu, 2012)	1b_actSite_95		1.57		kinase(349-605)	3OMV	0.466427	-1.57	DA486N;
09_RAF1	RAF1	E478K	0	EK	1	Skin, Lymphoid neoplasm	Cancer		5_lowS_highB_surface		unexplained by energy		kinase(349-605)	3OMV	0.476255	-0.08	EA478K;
09_RAF1	RAF1	T491I	0	TI	-1	NS5	Syndrome	higher dimer with BRAF (Wu, 2012)	5_lowS_lowB_surface		unexplained by energy		kinase(349-605)	3OMV	0.401767	-0.19	TA491I;
09_RAF1	RAF1	T491R	0	TR	-1	NS5	Syndrome	higher dimer with BRAF (Wu, 2012)	5_lowS_lowB_surface		unexplained by energy		kinase(349-605)	3OMV	0.401767	0.05	TA491R;
09_RAF1	RAF1	R495H	0	RH	0	stomach cancer, Pancreas	Cancer		5_No_pdb_lowS_highB		no structure		kinase(349-605)
09_RAF1	RAF1	T506I	0.503	TI	-1	Endometrium	Cancer		5_highS_lowB_surface		unexplained by energy		kinase(349-605)	3OMV	0 (but gap in structure)	0.03	TA506I;
09_RAF1	RAF1	V537I	0	VI	3	Endometrium, Colon Cancer	Cancer		5_lowS_highB_core		unexplained by energy		kinase(349-605)	3OMV	0.97345	-0.76	VA537I;
09_RAF1	RAF1	S612T	0	ST	2	NS5	Syndrome		5_lowS_highB_surface		unexplained by energy		C(610-648)	3OMV	0.349668	0.2	SA612T;
09_RAF1	RAF1	L613V	0	LV	1	NS5, LEOPARD syndrome-2, aerodigestive tract	Syndrome and Cancer	higher Raf, MEK, ERK activity (Pandit, 2007)	5_lowS_highB_surface		unexplained by energy		C(610-648)	3OMV	0.47202	0.86	LA613V;
09_RAF1	RAF1	R618Q	0	RQ	1	Colon	Cancer		5_No_pdb_lowS_highB		no structure		C(610-648)
09_RAF1	RAF1	P646L	0.986	PL	-3	Lung	Cancer		5_No_pdb_highS_lowB		no structure		C(610-648)
Nr	Genes	Disease mutant	Shannon Entropy	Amino acid change	BLOSUM matrix	Disease (Uniprot, OMIM, COSMIC, HGMD)	Summary Disease Type	known effect (e.g. ERK, activity, etc)	Mutant cathegoy (0.8, 1.6 kcal/mol) 95 and 99 % confidence		Final energy (absolute value)		Map domain	X-ray structure	sum main chain - side chain burial/2	DDG FoldX WT-Mut	residues in structure	X-ray structure	sum main chain - side chain burial/2	DDG FoldX WT-Mut	X-ray structure
04_MEK1	MAP2K1	R47Q	1.145	RQ	1	Breast	Cancer		5_highS_highB_surface		unexplained by energy		N(1-67)					2Y4I	0.60065	-0.58	RC47Q;
04_MEK1	MAP2K1	R49L	0.391	RL	-2	Large intestine	Cancer		5_highS_lowB_surface		unexplained by energy		N(1-67)					2Y4I	0.680964	-1.12	RC49L;
04_MEK1	MAP2K1	F53L	0.391	FL	1	Lung, Haematopoietic and lymphoid	Cancer		3_folding_95		1.47		N(1-67)					2Y4I	0.895538	1.47	FC53L;
04_MEK1	MAP2K1	F53C	0.391	FC	-2	Large intestine	Cancer		3_folding_99		2.94		N(1-67)					2Y4I	0.895538	2.94	FC53C;
04_MEK1	MAP2K1	F53S	0.391	FS	-2	CFC syndrome	Syndrome		3_folding_99		2.54		N(1-67)					2Y4I	0.895538	2.54	FC53S;
04_MEK1	MAP2K1	T55P	1.14	TP	-1	Costello syndrome	Syndrome		3_folding_95		1.47		N(1-67)					2Y4I	0.536252	1.47	TC55P;
04_MEK1	MAP2K1	Q56P	0.773	QP	-1	Stomach, Lung, Skin	Cancer		3_folding_99		3.76		N(1-67)					2Y4I	0.736936	3.76	QC56P;
04_MEK1	MAP2K1	K57N	0.391	KN	0	Lung, Skin, Autonomic ganglia	Cancer		3_folding_95		1.08		N(1-67)					2Y4I	0.76835	1.08	KC57N;
04_MEK1	MAP2K1	K57E	0.391	KE	1	Skin	Cancer		3_folding_95		1.54		N(1-67)					2Y4I	0.76835	1.54	KC57E;
04_MEK1	MAP2K1	D67N	0.391	DN	2	CFC syndrome, Large intestine, Ovary, Lung, Haematopoietic and lymphoid	Syndrome and Cancer		5_highS_highB_surface		unexplained by energy		N(1-67)	1S9J	0.77643	DA67N;	-0.46	2Y4I	0.880968	-0.14	DC67N;
04_MEK1	MAP2K1	R108Q	0.991	RQ	1	Lung	Cancer		5_highS_highB_core		unexplained by energy		kinase(68-361)	1S9J	0.817816	R108Q	0.16	2Y4I	0.799974	0.41	RC108Q;
04_MEK1	MAP2K1	I111S	0.391	IS	-2	Skin	Cancer		3_folding_99		3.7		kinase(68-361)	1S9J	0.98765	I111S	3.7	2Y4I	0.995242	3.66	IC111S;
04_MEK1	MAP2K1	C121S	0.391	CS	-1	Lung	Cancer		1b_actSite_95		1.38		kinase(68-361)	1S9J	0.830616	C121S	1.2	2Y4I	0.74472	1.38	CC121S;
04_MEK1	MAP2K1	P124L	0.391	PL	-3	CFC syndrome, skin cancer	Syndrome and Cancer		1b_actSite_99		4.64		kinase(68-361)	1S9J	0.412934	PA124L;	0.69	2Y4I	0.906523	4.33	PC124L;
04_MEK1	MAP2K1	P124Q	0.391	PQ	-1	CFC syndrome	Syndrome		1b_actSite_99		4.06		kinase(68-361)	1S9J	0.412934	PA124Q;	1.22	2Y4I	0.906523	4.06	PC124Q;
04_MEK1	MAP2K1	P124S	0.391	PS	-1	Skin	Cancer		1b_actSite_95		4.41		kinase(68-361)	1S9J	0.412934	P124S	0.77	2Y4I	0.906523	4.27	PC124S;
04_MEK1	MAP2K1	G128V	0.391	GV	-3	CFC syndrome, lung cancer	Syndrome and Cancer		1b_actSite_99		1.63		kinase(68-361)	1S9J	0.363034	GA128V;	1.63	2Y4I	0.479133	-0.58	GC128V;
04_MEK1	MAP2K1	Y130C	0	YC	-3	CFC syndrome, lung cancer	Syndrome and Cancer		1b_actSite_99		3.22		kinase(68-361)	1S9J	0.701545	YA130C;	2.53	2Y4I	0.84946	3.22	YC130C;
04_MEK1	MAP2K1	Y130N	0	YN	-2	CFC syndrome	Syndrome		1b_actSite_99		3.48		kinase(68-361)	1S9J	0.701545	YA130N;	2.58	2Y4I	0.84946	3.48	YC130N
04_MEK1	MAP2K1	Y134C	0.391	YC	-3	Lung	Cancer		5_highS_lowB_surface		unexplained by energy		kinase(68-361)	1S9J	0.424365	Y134C	-0.84	2Y4I	0.431844	0.19	YC134C;
04_MEK1	MAP2K1	M146I	0.391	MI	2	Lung	Cancer		1b_actSite_99		2.57		kinase(68-361)	1S9J	0.798356	M146I	2.57	2Y4I	0.886896	1.8	MC146I;
04_MEK1	MAP2K1	P193S	0	PS	-1	Skin	Cancer		1b_actSite_99		4.78		kinase(68-361)	1S9J	0.925287	P193S	4.78	2Y4I	0.915749	4.5	PC193S;
04_MEK1	MAP2K1	R201C	1.352	RC	-3	Stomach	Cancer		3_folding_95		0.96		kinase(68-361)	1S9J	0.289882	R201C	0.96	2Y4I	0.439708	0.91	RC201C;
04_MEK1	MAP2K1	E203Q	0.391	EQ	2	CFC syndrome	Syndrome		1b_actSite_95		1.47		kinase(68-361)	1S9J	0.685966	EA203Q;	1.47	2Y4I	0.918992	0.55	EC203Q;
04_MEK1	MAP2K1	E203K	0.391	EK	1	Skin	Cancer		1b_actSite_95		1.98		kinase(68-361)	1S9J	0.685966	E203K	1.43	2Y4I	0.918992	1.15	EC203K;
04_MEK1	MAP2K1	I204T	0	IT	-1	Stomach	Cancer		3_folding_99		2.92		kinase(68-361)	1S9J	0.782565	I204T	2.92	2Y4I	0.898733	3.39	IC204T;
04_MEK1	MAP2K1	M256T	0.619	MT	-1	Lung	Cancer		3_folding_99		5.44		kinase(68-361)	1S9J	1	M256T	4.41	2Y4I	1	5.44	MC256T;
04_MEK1	MAP2K1	P264S	0.391	PS	-1	Skin	Cancer		3_folding_99		4.55		kinase(68-361)	1S9J	0.584383	P264S	4.55	2Y4I	0.458095	3.61	PC264S;
04_MEK1	MAP2K1	S331R	1.198	SR	-1	Lung	Cancer		3_folding_99		4.16		kinase(68-361)	1S9J	0.675396	S331R	4.16	2Y4I	0.715855	2.86	SC331R;
04_MEK1	MAP2K1	N382H	1.881	NH	1	Skin	Cancer		5_highS_highB_surface		unexplained by energy		C(362-393)	1S9J	0	N382H	0.11
04_MEK1	MAP2K1	P387S	1.547	PS	-1	Skin	Cancer		5_No_pdb_highS_lowB		no structure		C(362-393)
Nr	Genes	Disease mutant	Shannon Entropy	Amino acid change	BLOSUM matrix	Disease (Uniprot, OMIM, COSMIC, HGMD)	Summary Disease Type	known effect (e.g. ERK, activity, etc)	Mutant cathegoy (0.8, 1.6 kcal/mol) 95 and 99 % confidence		Final energy (absolute value)		Map domain	X-ray structure	sum main chain - side chain burial/2	DDG FoldX WT-Mut	residues in structure
05_MEK2	MAP2K2	E27K	1.241	EK	1	Skin	Cancer		5_No_pdb_highS_highB		no structure		N(1-71)
05_MEK2	MAP2K2	R53Q	0.866	EQ	2	Endometrium	Cancer		5_No_pdb_highS_highB		no structure		N(1-71)
05_MEK2	MAP2K2	F57C	0.439	FC	-2	CFC syndrome	Syndrome		5_No_pdb_highS_lowB		no structure		N(1-71)
05_MEK2	MAP2K2	F57I	0.439	FI	0	CFC syndrome	Syndrome		5_No_pdb_highS_highB		no structure		N(1-71)
05_MEK2	MAP2K2	F57L	0.439	FL	1	CFC syndrome, Haematopoietic and lymphoid	Syndrome and Cancer		5_No_pdb_highS_highB		no structure		N(1-71)
05_MEK2	MAP2K2	F57V	0.439	FV	0	CFC syndrome	Syndrome		5_No_pdb_highS_highB		no structure		N(1-71)
05_MEK2	MAP2K2	Q60P	0.439	QP	-1	Haematopoietic and lymphoid, Skin	Cancer		5_No_pdb_highS_lowB		no structure		N(1-71)	1S9I	0.173153	N terminal residue
05_MEK2	MAP2K2	K61T	0.439	KT	-1	CFC syndrome	Syndrome		5_highS_lowB_surface		unexplained by energy		N(1-71)	1S9I	0.0533506	0.32	KA61T;
05_MEK2	MAP2K2	K61E	0.439	KE	1	CFC syndrome	Syndrome		5_highS_highB_surface		unexplained by energy		N(1-71)	1S9I	0.0533506	0.65	KA61E;
05_MEK2	MAP2K2	A62P	0	AP	-1	CFC syndrome	Syndrome		5_lowS_lowB_surface		unexplained by energy		N(1-71)	1S9I	0.336106	-0.66	AA62P;
05_MEK2	MAP2K2	G65S	0.439	GS	0	Endometrium	Cancer		3_folding_95		1.53		N(1-71)	1S9I	0.227488	1.53	GA65S;
05_MEK2	MAP2K2	E66K	0.439	EK	1	Large intestine	Cancer		5_highS_highB_surface		unexplained by energy		N(1-71)	1S9I	0.107483	0.13	EA66K;
05_MEK2	MAP2K2	G83S	0	GS	0	Breast	Cancer		1b_actSite_95		1.65		N(1-71)	1S9I	0.199173	1.65	GA83S;
05_MEK2	MAP2K2	S94L	0.439	SL	-3	Pancreas	Cancer		5_highS_lowB_surface		unexplained by energy		N(1-71)	1S9I	0.557038	-0.9	SA94L;
05_MEK2	MAP2K2	Q114H	0	QH	1	Bone	Cancer		3_folding_95		0.89		kinase(72-369)	1S9I	0.719209	0.89	QA114H;
05_MEK2	MAP2K2	S127L	0	SL	-3	Endometrium	Cancer		5_lowS_lowB_surface		unexplained by energy		kinase(72-369)	1S9I	0.747504	-1.16	SA127L;
05_MEK2	MAP2K2	P128Q	0	PQ	-1	CFC syndrome	Syndrome		5_lowS_lowB_surface		unexplained by energy		kinase(72-369)	1S9I	0.452653	0.69	PA128Q;
05_MEK2	MAP2K2	P128R	0	PR	-2	CFC syndrome	Syndrome		1b_actSite_95		0.91		kinase(72-369)	1S9I	0.452653	0.91	PA128R;
05_MEK2	MAP2K2	G132D	0	GD	-1	CFC syndrome	Syndrome		1b_actSite_95		0.98		kinase(72-369)	1S9I	0.310106	0.98	GA132D;
05_MEK2	MAP2K2	G132V	0	GV	-3	CFC syndrome	Syndrome		1b_actSite_95		1.31		kinase(72-369)	1S9I	0.310106	1.31	GA132V;
05_MEK2	MAP2K2	Y134C	0	YC	-3	CFC syndrome, Salivary gland	Syndrome and Cancer		5_lowS_lowB_surface		unexplained by energy		kinase(72-369)	1S9I	0.7539	0.06	YA134C;
05_MEK2	MAP2K2	Y134H	0	YH	2	CFC syndrome	Syndrome		5_lowS_highB_surface		unexplained by energy		kinase(72-369)	1S9I	0.7539	0.69	YA134H;
05_MEK2	MAP2K2	M150L	0	ML	2	Lung	Cancer		5_lowS_highB_core		unexplained by energy		kinase(72-369)	1S9I	0.881757	0.27	MA150L;
05_MEK2	MAP2K2	V215E	0	VE	-3	Large intestine	Cancer		1b_actSite_99		3.17		kinase(72-369)	1S9I	0.713488	3.17	VA215E;
05_MEK2	MAP2K2	S248L	0	SL	-3	Colon	Cancer		3_folding_95		1.55		kinase(72-369)	1S9I	0.985003	1.55	SA248L;
05_MEK2	MAP2K2	K273R	0.684	KR	3	CFC syndrome	Syndrome		5_highS_highB_surface		unexplained by energy		kinase(72-369)	1S9I	0.419944	-0.08	KA273R;
05_MEK2	MAP2K2	P298L	1.096	PL	-3	Lung	Cancer		5_No_pdb_highS_lowB		no structure		kinase(72-369)			gap in structure
05_MEK2	MAP2K2	E328D	0	ED	2	Liver	Cancer		3_folding_95		0.75		kinase(72-369)	1S9I	0.552249	0.75	EA328D;
05_MEK2	MAP2K2	R388Q	1.491	RQ	1	Large intestine	Cancer		3_folding_95		1.55		C(370-400)	1S9I	0.217645	1.55	RA388Q;
Nr	Genes	Disease mutant	Shannon Entropy	Amino acid change	BLOSUM matrix	Disease (Uniprot, OMIM, COSMIC, HGMD)	Summary Disease Type	known effect (e.g. ERK, activity, etc)	Mutant cathegoy (0.8, 1.6 kcal/mol) 95 and 99 % confidence		Final energy (absolute value)		Map domain	X-ray structure	sum main chain - side chain burial/2	DDG FoldX WT-Mut	residues in structure	X-ray structure	residues in structure	DDG FoldX WT-Mut
01_BRAF	BRAF	G30D	1.972	GD	-1	Haematopoietic and lymphoid	Cancer		5_No_pdb_highS_lowB		no structure		N(1-154)
01_BRAF	BRAF	L64I	0.439	LI	2	Endometrium	Cancer		5_No_pdb_highS_highB		no structure		N(1-154)
01_BRAF	BRAF	A184T	0.439	AT	0	Endometrium	Cancer		5_No_pdb_highS_highB		no structure		RBD(155-227)
01_BRAF	BRAF	Q201H	1.278	QH	1	ovary cancer	Cancer		5_No_pdb_highS_highB		no structure		RBD(155-227)
01_BRAF	BRAF	K205Q	1.278	KQ	1	colon	Cancer		5_No_pdb_highS_highB		no structure		RBD(155-227)
01_BRAF	BRAF	T241M	0	TM	-1	Noonan syndrome 7	Syndrome		5_No_pdb_lowS_lowB		no structure		C1(234-280)
01_BRAF	BRAF	T241P	0	TP	-1	CFC syndrome, LEOPARD3, Costello syndrome, Noonan syndrome 7	Syndrome	similar kinase activity (Sarkozy, 2009)	5_No_pdb_lowS_lowB		no structure		C1(234-280)
01_BRAF	BRAF	T244P	1.096	TP	-1	CFC syndrome	Syndrome		5_No_pdb_highS_lowB		no structure		C1(234-280)
01_BRAF	BRAF	L245F	0.439	LF	1	CFC syndrome	Syndrome		5_No_pdb_highS_highB		no structure		C1(234-280)
01_BRAF	BRAF	A246P	0.866	AP	-1	CFC syndrome	Syndrome		5_No_pdb_highS_lowB		no structure		C1(234-280)
01_BRAF	BRAF	F247L	0.439	FL	1	colon	Cancer		5_No_pdb_highS_highB		no structure		C1(234-280)
01_BRAF	BRAF	Q257K	1.096	QK	1	CFC syndrome	Syndrome		5_No_pdb_highS_highB		no structure		C1(234-280)
01_BRAF	BRAF	Q257R	1.096	QR	1	CFC syndrome	Syndrome	high kinase and ERK act. (Rodriguez-V, 2006)	5_No_pdb_highS_highB		no structure		C1(234-280)
01_BRAF	BRAF	G258V	0	GV	-3	Prostate	Cancer		5_No_pdb_lowS_lowB		no structure		C1(234-280)
01_BRAF	BRAF	Q262K	1.278	QK	1	CFC syndrome	Syndrome		5_No_pdb_highS_highB		no structure		C1(234-280)
01_BRAF	BRAF	Q262R	1.278	QR	1	CFC syndrome	Syndrome		5_No_pdb_highS_highB		no structure		C1(234-280)
01_BRAF	BRAF	E275K	1.278	EK	1	CFC syndrome	Syndrome	higher kinase activity (Sarkozy, 2009)	5_No_pdb_highS_highB		no structure		C1(234-280)
01_BRAF	BRAF	F294L	1.096	FL	1	Endometrium	Cancer		5_No_pdb_highS_highB		no structure		I2(281-456)
01_BRAF	BRAF	H298Y	0.866	HY	2	Oesophagus	Cancer		5_No_pdb_highS_highB		no structure		I2(281-456)
01_BRAF	BRAF	I300V	1.686	IV	3	Prostate	Cancer		5_No_pdb_highS_highB		no structure		I2(281-456)
01_BRAF	BRAF	A305V	2.049	AV	0	Colon	Cancer		5_No_pdb_highS_highB		no structure		I2(281-456)
01_BRAF	BRAF	A322V	1.435	AV	0	Colon	Cancer		5_No_pdb_highS_highB		no structure		I2(281-456)
01_BRAF	BRAF	I326T	2.369	IT	-1	breast cancer, colon cancer	Cancer		5_No_pdb_highS_lowB		no structure		I2(281-456)
01_BRAF	BRAF	I326V	2.369	IV	3	Haematopoietic and lymphoid	Cancer		5_No_pdb_highS_highB		no structure		I2(281-456)
01_BRAF	BRAF	F357S	1.278	FS	-2	Kidney	Cancer		5_No_pdb_highS_lowB		no structure		I2(281-456)
01_BRAF	BRAF	D380H	1.096	DH	0	Lung	Cancer		5_No_pdb_highS_highB		no structure		I2(281-456)
01_BRAF	BRAF	G421V	1.491	GV	-3	lung cancer	Cancer		5_No_pdb_highS_lowB		no structure		I2(281-456)
01_BRAF	BRAF	K439T	1.278	KT	-1	lung cancer	Cancer		5_No_pdb_highS_lowB		no structure		I2(281-456)
01_BRAF	BRAF	K439Q	1.278	KQ	1	Skin	Cancer		5_No_pdb_highS_highB		no structure		I2(281-456)
01_BRAF	BRAF	T440P	1.096	TP	-1	lung cancer	Cancer		5_No_pdb_highS_lowB		no structure		I2(281-456)
01_BRAF	BRAF	G442S	1.096	GS	0	Skin	Cancer		5_No_pdb_highS_highB		no structure		I2(281-456)
01_BRAF	BRAF	R443T	1.278	RT	-1	endometrium cancer	Cancer		5_No_pdb_highS_lowB		no structure		I2(281-456)
01_BRAF	BRAF	R444Q	0.845	RQ	1	endometrium cancer	Cancer		5_No_pdb_highS_highB		no structure		I2(281-456)
01_BRAF	BRAF	R444W	0.845	RW	-2	endometrium cancer	Cancer		5_No_pdb_highS_lowB		no structure		I2(281-456)
01_BRAF	BRAF	G455E	1.096	GE	-2	Skin	Cancer		3_folding_99		1.86		I2(281-456)	4EHE_MolB	0.100269	1.86	GB455E;
01_BRAF	BRAF	G455R	1.096	GR	-2	Skin	Cancer		3_folding_95		0.96		I2(281-456)	4EHE_MolB	0.100269	0.96	GB455R;
01_BRAF	BRAF	I457T	0.439	IT	-1	Skin	Cancer		3_folding_99		2.45		kinase(457-714)	4EHE_MolB	0.593971	2.45	IB457T;			total energy	interaction energy
01_BRAF	BRAF	V459L	1.241	VL	1	lung cancer	Cancer		5_highS_highB_surface		unexplained by energy		kinase(457-714)	4EHE_MolB	0.334854	-1.86	VB459L;	3OG7	VB459L	-1.24
01_BRAF	BRAF	R462I	0.439	RI	-3	colorectal cancer, endometrium cancer	Cancer	exp. Intermediate activity (Wan, 2004)	5_highS_lowB_surface		unexplained by energy		kinase(457-714)	4EHE_MolB	0.405514	-0.4	RB462I;	3OG7	RB462I	0.68
01_BRAF	BRAF	I463S	0.439	IS	-2	colorectal cancer	Cancer	exp. Intermediate activity (Wan, 2004)	1b_actSite_99		1.77		kinase(457-714)	4EHE_MolB	0.489207	1.77	IB463S;	3OG7	IB463S	1.84
01_BRAF	BRAF	I463V	0.439	IV	3	colon	Cancer		1b_actSite_95		0.93		kinase(457-714)	4EHE_MolB	0.489207	0.93	IB463V;	3OG7	IB463V;	0.82
01_BRAF	BRAF	G464E	0	GE	-2	Breast, Ovary, Biliary tract, colon	Cancer	exp. Intermediate activity (Wan, 2004)	1b_actSite_99		2.96		kinase(457-714)	4EHE_MolB	0.318959	2.96	GB464E;	3OG7	GB464E	2.43
01_BRAF	BRAF	G464V	0	GV	-3	colorectal cancer cell line, breast cancer, CFC syndrome	Syndrome and Cancer	exp. Intermediate activity (Wan, 2004)	1b_actSite_99		7.26		kinase(457-714)	4EHE_MolB	0.318959	7.26	GB464V;	3OG7	GB464V	3.32
01_BRAF	BRAF	G464R	0	GR	-2	CFC syndrome, skin, colon	Syndrome and Cancer	close to P-loop	1b_actSite_99		3.35		kinase(457-714)	4EHE_MolB	0.318959	3.35	GB464R;	3OG7	GB464R	2.47
01_BRAF	BRAF	G466A	0	GA	0	melanoma, lung	Cancer	exp. Intermediate activity (Wan, 2004)	1b_actSite_99		2.04		kinase(457-714)	4EHE_MolB	0.135578	0.54	GB466A;	3OG7	GB466A	0.75
01_BRAF	BRAF	G466E	0	GE	-2	melanoma, colon, Haematopoietic and lymphoid	Cancer	exp. Impaired activity (Wan, 2004)	1b_actSite_99		2.79		kinase(457-714)	4EHE_MolB	0.135578	-0.5	GB466E;	3OG7	GB466E	1.85
01_BRAF	BRAF	G466V	0	GV	-3	Adenocarcinoma of lung, somatic, cervix cancer, breast	Cancer	exp. Impaired activity (Wan, 2004)	1b_actSite_99		4.54		kinase(457-714)	4EHE_MolB	0.135578	0.75	GB466V;	3OG7	GB466V	1.1
01_BRAF	BRAF	G466R	0	GR	-2	Breast, skin, colon	Cancer		1b_actSite_95		1.2		kinase(457-714)	4EHE_MolB	0.135578	1.2	GB466R;	3OG7	GB466R;	0.75
01_BRAF	BRAF	S467A	0	SA	1	CFC syndrome	Syndrome	high kinase and ERK act. (Rodriguez-V, 2006)	5_lowS_highB_surface		unexplained by energy		kinase(457-714)	4EHE_MolB	0.213747	-0.04	SB467A;	3OG7	SB467A	-0.66
01_BRAF	BRAF	S467L	0	SL	-3	lung, skin	Cancer		5_lowS_lowB_surface		unexplained by energy		kinase(457-714)	4EHE_MolB	0.213747	-0.26	SB467L;	3OG7	SB467L;	-0.63
01_BRAF	BRAF	S467P	0	SP	-1	colon	Cancer		5_lowS_lowB_surface		unexplained by energy		kinase(457-714)	4EHE_MolB	0.213747	-0.9	SB467P;	3OG7	SB467P;	-1.39
01_BRAF	BRAF	F468S	0	FS	-2	CFC syndrome	Syndrome	close to P-loop	1b_actSite_99		4.79		kinase(457-714)	4EHE_MolB	0.633001	4.79	FB468S;	3OG7	FB468S	3.04
01_BRAF	BRAF	F468C	0	FC	-2	colon	Cancer		1b_actSite_99		4.15		kinase(457-714)	4EHE_MolB	0.633001	4.15	FB468C;	3OG7	FB468C;	1.67
01_BRAF	BRAF	F468L	0	FL	1	colon	Cancer		1b_actSite_99		2.99		kinase(457-714)	4EHE_MolB	0.633001	2.99	FB468L;	3OG7	FB468L;	-1.76
01_BRAF	BRAF	G469A	0	GA	0	non-Hodgkin lymphomas (NHLs), lung cancer, colon, Haematopoietic and lymphoid	Cancer	ex. High activity (Wan, 2004)	1b_actSite_99		7.46		kinase(457-714)	4EHE_MolB	0.324455	7.46	GB469A;	3OG7	GB469A	2.77
01_BRAF	BRAF	G469E	0	GE	-2	CFC syndrome, colon cancer, cervix cancer, lung	Syndrome and Cancer	exp. Intermediate activity (Wan, 2004)	1b_actSite_99		15.74		kinase(457-714)	4EHE_MolB	0.324455	15.74	GB469E;	3OG7	GB469E	4.1
01_BRAF	BRAF	G469R	0	GR	-2	non-Hodgkin lymphomas (NHLs), skin, thyroid	Cancer		1b_actSite_99		15.63		kinase(457-714)	4EHE_MolB	0.324455	15.63	GB469R;	3OG7	GB469R	4.13
01_BRAF	BRAF	G469L	0	GL	-3	Lung	Cancer		1b_actSite_99		14.14		kinase(457-714)	4EHE_MolB	0.324455	14.14	GB469L;	3OG7	GB469L;	3.68
01_BRAF	BRAF	G469V	0	GV	-3	colon cancer, lung cancer, skin, Endometrium, Urinary tract	Cancer		1b_actSite_99		19.73		kinase(457-714)	4EHE_MolB	0.324455	19.73	GB469V;	3OG7	GB469V	6.53
01_BRAF	BRAF	G469S	0	GS	0	skin	Cancer		1b_actSite_99		11.62		kinase(457-714)	4EHE_MolB	0.324455	11.62	GB469S;	3OG7	GB469S;	3.14
01_BRAF	BRAF	V471F	0	VF	0	lung cancer	Cancer		1b_actSite_99		2.98		kinase(457-714)	4EHE_MolB	0.749264	0.74	VB471F;	3OG7	VB471F	2.98
01_BRAF	BRAF	Y472S	0	YS	-2	endometrium cancer	Cancer		1b_actSite_99		4.34		kinase(457-714)	4EHE_MolB	0.897393	3.98	YB472S;	3OG7	YB472S	2.91
01_BRAF	BRAF	K475M	1.096	KM	-1	Skin	Cancer		5_highS_lowB_surface		unexplained by energy		kinase(457-714)	4EHE_MolB	0.560959	0.21	KB475M;	3OG7	KB475M;	0.11
01_BRAF	BRAF	K475R	1.096	KR	3	colon	Cancer		5_highS_highB_surface		unexplained by energy		kinase(457-714)	4EHE_MolB	0.560959	-0.06	KB475R;	3OG7	KB475R;	0.03
01_BRAF	BRAF	D479Y	1.096	DY	-2	breast cancer	Cancer		5_highS_lowB_surface		unexplained by energy		kinase(457-714)	4EHE_MolB	0.39807	-0.3	DB479Y;	3OG7	DB479Y	0.06
01_BRAF	BRAF	L485F	0	LF	1	CFC syndrome, skin	Syndrome and Cancer	high kinase and ERK act. (Rodriguez-V, 2006)	1b_actSite_99		3.79		kinase(457-714)	4EHE_MolB	0.885889	3.79	LB485F;	3OG7	LB485F	1.23
01_BRAF	BRAF	L485S	0	LS	-3	CFC syndrome, lung	Syndrome and Cancer		1b_actSite_99		4.87		kinase(457-714)	4EHE_MolB	0.885889	4.87	LB485S;	3OG7	LB485S	1.83
01_BRAF	BRAF	V487G	0	VG	-3	CFC syndrome	Syndrome		1b_actSite_95		1.55		kinase(457-714)	4EHE_MolB	0.36351	1.54	VB487G;	3OG7	VB487G	1.43
01_BRAF	BRAF	K499E	0	KE	1	CFC syndrome	Syndrome	high kinase and ERK act. (Rodriguez-V, 2006)	1b_actSite_95		1.19		kinase(457-714)	4EHE_MolB	0.695867	1.19	KB499E;	3OG7	KB499E	0.04
01_BRAF	BRAF	K499N	0	KN	0	CFC syndrome	Syndrome		1b_actSite_95		0.86		kinase(457-714)	4EHE_MolB	0.695867	0.86	KB499N;	3OG7	KB499N	0.68
01_BRAF	BRAF	E501G	0	EG	-2	CFC syndrome	Syndrome	high kinase and ERK act. (Rodriguez-V, 2006)	1b_actSite_99		1.84		kinase(457-714)	4EHE_MolB	0.918829	1.84	EB501G;	3OG7	EB501G	1.63
01_BRAF	BRAF	E501K	0	EK	1	CFC syndrome	Syndrome	close to DFG loop	1b_actSite_99		1.91		kinase(457-714)	4EHE_MolB	0.918829	0.76	EB501K;	3OG7	EB501K	1.91
01_BRAF	BRAF	E501V	0	EV	-3	CFC syndrome	Syndrome	close to DFG loop	1b_actSite_95		1.31		kinase(457-714)	4EHE_MolB	0.918829	1.31	EB501V;	3OG7	EB501V	-0.97
01_BRAF	BRAF	L505H	0	LH	-2	Prostate	Cancer		1b_actSite_99		2.74		kinase(457-714)	4EHE_MolB	0.887002	2.74	LB505H;	3OG7	LB505H;	2.27
01_BRAF	BRAF	L514P	0	LP	-3	Lung	Cancer		1b_actSite_99		6.63		kinase(457-714)	4EHE_MolB	0.719634	6.63	LB514P;	3OG7	LB514P;	4.57
01_BRAF	BRAF	L525P	0.439	LP	-3	CFC syndrome	Syndrome		1b_actSite_99		2.16		kinase(457-714)	4EHE_MolB	0.901177	1.2	LB525P;	3OG7	LB525P	2.16
01_BRAF	BRAF	W531C	0	WC	-5	Noonan syndrome 7	Syndrome	similar kinase activity (Sarkozy, 2009)	1b_actSite_99		2.12		kinase(457-714)	4EHE_MolB	0.645339	2.12	WB531C;	3OG7	WB531C	1.26
01_BRAF	BRAF	G534R	0	GR	-2	CFC syndrome	Syndrome		1b_actSite_99		9.23		kinase(457-714)	4EHE_MolB	0.236199	9.23	GB534R;	3OG7	GB534R	5.6	interface CRAF
01_BRAF	BRAF	L537S	0	LS	-3	Breast	Cancer		1b_actSite_99		5.65		kinase(457-714)	4EHE_MolB	0.978351	5.51	LB537S;	3OG7	LB537S;	5.65
01_BRAF	BRAF	H539P	1.096	HP	-2	Breast	Cancer		5_highS_lowB_surface		unexplained by energy		kinase(457-714)	4EHE_MolB	0.788285	0.16	HB539P;	3OG7	HB539P;	0.42
01_BRAF	BRAF	H542Y	0	HY	2	Skin	Cancer		1b_actSite_99		1.92		kinase(457-714)	4EHE_MolB	0.750666	1.92	HB542Y;	3OG7	HB542Y;	1.72
01_BRAF	BRAF	D565E	0.439	DE	2	CFC syndrome	Syndrome	interafce to CRAF	5_highS_highB_surface		unexplained by energy		kinase(457-714)	4EHE_MolB	0.769942	-0.94	DB565E;	3OG7	DB565E	-0.97	in complex: interactio energy (mut-WT) 0.66
01_BRAF	BRAF	H574N	0	HN	1	Lung	Cancer		1b_actSite_95		2		kinase(457-714)	4EHE_MolB	0.894388	1.25	HB574N;	3OG7	HB574N;	2
01_BRAF	BRAF	H574Q	0	HQ	1		Cancer		5_lowS_highB_core		unexplained by energy		kinase(457-714)	4EHE_MolB	0.894388	0.4	HB574Q;	3OG7	HB574Q;	1.41
01_BRAF	BRAF	N580D	0	ND	2	CFC syndrome	Syndrome		5_lowS_highB_surface		unexplained by energy		kinase(457-714)	4EHE_MolB	0.778717	-0.89	NB580D;	3OG7	NB580D	0.52
01_BRAF	BRAF	N581D	0	ND	2	CFC syndrome	Syndrome		1b_actSite_99		4.15		kinase(457-714)	4EHE_MolB	0.877509	4.15	NB581D;	3OG7	NB581D	1.34
01_BRAF	BRAF	N581S	0	NS	1	colorectal adenocarcinoma sample, ovary cancer	Cancer	exp. Intermediate activity (Wan, 2004)	1b_actSite_95		1.12		kinase(457-714)	4EHE_MolB	0.877509	0.65	NB581S;	3OG7	NB581S	0.08	interface CRAF
01_BRAF	BRAF	I582M	0	IM	2	skin	Cancer		1b_actSite_99		2.39		kinase(457-714)	4EHE_MolB	0.993868	2.39	IB582M;	3OG7	IB582M;	0.29
01_BRAF	BRAF	F583S	0	FS	-2	colon	Cancer		1b_actSite_99		2.62		kinase(457-714)	4EHE_MolB	0.800472	2.11	FB583S;	3OG7	FB583S;	2.62
01_BRAF	BRAF	L584F	0	LF	1	Skin	Cancer		1b_actSite_99		3.86		kinase(457-714)	4EHE_MolB	0.956554	-0.21	LB584F;	3OG7	LB584F;	3.86
01_BRAF	BRAF	L584P	0	LP	-3	colon	Cancer		1b_actSite_99		3.64		kinase(457-714)	4EHE_MolB	0.956554	2.19	LB584P;	3OG7	LB584P;	3.64
01_BRAF	BRAF	E586K	0.684	EK	1	ovarian cancer, skin	Cancer	ex. High activity (Wan, 2004)	2_inhibitoryProtein_95		1.11		kinase(457-714)	4EHE_MolB	0.4132	-0.58	EB586K;	3OG7	EB586K	-0.45	in complex: interactio energy (mut-WT): -1.11
01_BRAF	BRAF	D587A	0	DA	-2	Large intestine	Cancer		5_lowS_lowB_surface		unexplained by energy		kinase(457-714)	4EHE_MolB	0.451273	0.73	DB587A;	3OG7	DB587A;	-0.12
01_BRAF	BRAF	D587E	0	DE	2	Large intestine, Skin	Cancer		5_lowS_highB_surface		unexplained by energy		kinase(457-714)	4EHE_MolB	0.451273	-0.18	DB587E;	3OG7	DB587E;	-0.14
01_BRAF	BRAF	D587G	0	DG	-1	Large intestine	Cancer		5_lowS_lowB_surface		unexplained by energy		kinase(457-714)	4EHE_MolB	0.451273	-1.02	DB587G;	3OG7	DB587G;	-3.28
01_BRAF	BRAF	D587N	0	DN	2	Skin	Cancer		5_lowS_highB_surface		unexplained by energy		kinase(457-714)	4EHE_MolB	0.451273	-0.54	DB587N;	3OG7	DB587N;	-0.23
01_BRAF	BRAF	L588P	0.866	LP	-3	Skin	Cancer		1b_actSite_99		4.53		kinase(457-714)	4EHE_MolB	0.436712	4.53	LB588P;	3OG7
01_BRAF	BRAF	L588R	0.866	LR	-2		Cancer		5_highS_lowB_surface		unexplained by energy		kinase(457-714)	4EHE_MolB	0.436712	-0.21	LB588R;	3OG7
01_BRAF	BRAF	K591R	0	KR	3	endometrium cancer	Cancer		1b_actSite_99		1.83		kinase(457-714)	4EHE_MolB	0.90687	1.22	KB591R;	3OG7	KB591R	1.83
01_BRAF	BRAF	K591E	0	KE	1	colon	Cancer		1b_actSite_99		2.27		kinase(457-714)	4EHE_MolB	0.90687	2.27	KB591E;	3OG7	KB591E;	3.5
01_BRAF	BRAF	I592M	0	IM	2	Skin	Cancer		5_lowS_highB_core		unexplained by energy		kinase(457-714)	4EHE_MolB	0.996922	0.78	IB592M;	3OG7	IB592M;	1.87
01_BRAF	BRAF	I592V	0	IV	3	Skin	Cancer		1b_actSite_95		1.08		kinase(457-714)	4EHE_MolB	0.996922	0.82	IB592V;	3OG7	IB592V;	1.08
01_BRAF	BRAF	G593C	0	GC	-3	colon	Cancer		1b_actSite_99		6.18		kinase(457-714)	4EHE_MolB	0.382062	0.41	GB593C;	3OG7	GB593C;	6.18
01_BRAF	BRAF	G593D	0	GD	-1	Thyroid, colon	Cancer		1b_actSite_99		2.34		kinase(457-714)	4EHE_MolB	0.382062	2.34	GB593D;	3OG7	GB593D;	7.47
01_BRAF	BRAF	G593S	0	GS	0	Skin	Cancer		1b_actSite_95		1.08		kinase(457-714)	4EHE_MolB	0.382062	1.08	GB593S;	3OG7	GB593S;	7.66
01_BRAF	BRAF	D594G	0	DG	-1	non-Hodgkin lymphomas (NHLs), lung cancer, stomach cancer, skin, breast, ovary, colon, Endometrium	Cancer	DFG loop (Tartaglia, 1010)	1b_actSite_99		unexplained by energy		kinase(457-714)	4EHE_MolB	0.311046	-0.72	DB594G;	3OG7	DB594G	-0.07
01_BRAF	BRAF	D594A	0	DA	-2	Malignant melanoma	Cancer	DFG loop (Tartaglia, 1010)	1b_actSite_99		unexplained by energy		kinase(457-714)	4EHE_MolB	0.311046	0.31	DB594A;	3OG7	DB594A;	0.26
01_BRAF	BRAF	D594E	0	DE	2	Skin, lung	Cancer	DFG loop (Tartaglia, 1010)	1b_actSite_99		unexplained by energy		kinase(457-714)	4EHE_MolB	0.311046	0.23	DB594E;	3OG7	DB594E;	0.25
01_BRAF	BRAF	D594H	0	DH	0	Skin, lung	Cancer	DFG loop (Tartaglia, 1010)	1b_actSite_99		unexplained by energy		kinase(457-714)	4EHE_MolB	0.311046	-0.62	DB594H;	3OG7	DB594H;	0.23
01_BRAF	BRAF	D594K	0	DK	0	Large intestine, Skin	Cancer	DFG loop (Tartaglia, 1010)	1b_actSite_99		unexplained by energy		kinase(457-714)	4EHE_MolB	0.311046	-1.07	DB594K;	3OG7	DB594K;	-0.15
01_BRAF	BRAF	D594N	0	DN	2	colon, skin, lung	Cancer	DFG loop (Tartaglia, 1010)	1b_actSite_99		unexplained by energy		kinase(457-714)	4EHE_MolB	0.311046	-1.17	DB594N;	3OG7	DB594N;	-0.03
01_BRAF	BRAF	D594V	0	DV	-3	colon, skin	Cancer	DFG loop (Tartaglia, 1010)	1b_actSite_99		2.11		kinase(457-714)	4EHE_MolB	0.311046	1.63	DB594V;	3OG7	DB594V;	2.11
01_BRAF	BRAF	F595L	0	FL	1	colon cancer, CFC syndrome, lung cancer	Syndrome and Cancer	exp. Intermediate activity (Wan, 2004)	1b_actSite_95		2.16		kinase(457-714)	4EHE_MolB	0.646185	1.31	FB595L;	3OG7	FB595L	2.16
01_BRAF	BRAF	F595S	0	FS	-2	Skin	Cancer	DFG loop (Tartaglia, 1010)	1b_actSite_99		5.07		kinase(457-714)	4EHE_MolB	0.646185	5.07	FB595S;	3OG7	FB595S;	5.69
01_BRAF	BRAF	G596R	0	GR	-2	colorectal adenocarcinoma sample; somatic mutation	Cancer	exp. Impaired activity (Wan, 2004)	1b_actSite_99		3.46		kinase(457-714)	4EHE_MolB	0.279979	0.57	GB596R;	3OG7	GB596R	3.46
01_BRAF	BRAF	G596D	0	GD	-1	cervix cancer, colon	Cancer	DFG loop (Tartaglia, 1010)	1b_actSite_99		4.2		kinase(457-714)	4EHE_MolB	0.279979	0.42	GB596D;	3OG7	GB596D	4.2
01_BRAF	BRAF	G596V	0	GV	-3	CFC syndrome	Syndrome	high kinase and ERK act. (Rodriguez-V, 2006)	1b_actSite_99		5.19		kinase(457-714)	4EHE_MolB	0.279979	0.22	GB596V;	3OG7	GB596V	5.19
01_BRAF	BRAF	G596C	0	GC	-3	Lung	Cancer	DFG loop (Tartaglia, 1010)	1b_actSite_99		2.92		kinase(457-714)	4EHE_MolB	0.279979	-0.47	GB596C;	3OG7	GB596C;	2.92
01_BRAF	BRAF	L597P	0	LP	-3	colon	Cancer		1b_actSite_99		0.98		kinase(457-714)	4EHE_MolB	0.840167	0.98	LB597P;	3OG7	LB597P;	2.73
01_BRAF	BRAF	L597R	0	LR	-2	lung cancer, ovarian cancer; ovarian serous carcinoma sample	Cancer	close to DFG loop (Tartaglia, 1010)	1b_actSite_99		3.51		kinase(457-714)	4EHE_MolB	0.840167	3.51	LB597R;	3OG7	LB597R	-0.55
01_BRAF	BRAF	L597V	0	LV	1	Noonan syndrome 7; lung adenocarcinoma sample, cervix cancer	Syndrome and Cancer	exp. Intermediate activity (Wan, 2004), 2-fold higher activity (Andreadi, 2012)	1b_actSite_99		2.13		kinase(457-714)	4EHE_MolB	0.840167	2.13	LB597V;	3OG7	LB597V	1.49
01_BRAF	BRAF	L597Q	0	LQ	-2	ovary cancer, skin,lung, colon	Cancer	close to DFG loop (Tartaglia, 1010)	1b_actSite_99		2.64		kinase(457-714)	4EHE_MolB	0.840167	2.64	LB597Q;	3OG7	LB597Q	0.9
01_BRAF	BRAF	L597S	0	LS	-3	skin	Cancer		1b_actSite_99		3.63		kinase(457-714)	4EHE_MolB	0.840167	3.63	LB597S;	3OG7	LB597S;	0.62
01_BRAF	BRAF	A598T	0	AT	0	Skin	Cancer		5_lowS_highB_surface		unexplained by energy		kinase(457-714)	4EHE_MolB	0.479779	-0.25	AB598T;	3OG7	AB598T;	-0.11
01_BRAF	BRAF	A598V	0	AV	0	Central nervous system, Skin, Thyroid, colon	Cancer		5_lowS_highB_surface		unexplained by energy		kinase(457-714)	4EHE_MolB	0.479779	0.27	AB598V;	3OG7	AB598V;	0.71
01_BRAF	BRAF	T599R	0	TR	-1	CFC syndrome	Syndrome	higher kinase activity (Sarkozy, 2009)	5_lowS_lowB_surface		unexplained by energy		kinase(457-714)	4EHE_MolB	0.53608	-1.2	TB599R;	3OG7	TB599R	0.41
01_BRAF	BRAF	T599I	0	TI	-1	colon, skin	Cancer		5_lowS_lowB_surface		unexplained by energy		kinase(457-714)	4EHE_MolB	0.53608	-0.68	TB599I;	3OG7	TB599I;	-0.6
01_BRAF	BRAF	V600D	0.684	VD	-3	melanoma	Cancer	ex. High activity (Wan, 2004)	1b_actSite_99		4.31		kinase(457-714)	4EHE_MolB	0.994411	4.31	VB600D;
01_BRAF	BRAF	V600E	0.684	VE	-3	sarcoma, colorectal adenocarcinoma, metastatic melanoma, ovarian serous carcinoma, breast cancer, colorectal cancer, somatic included, thyroid carcinoma, papillary, nonseminomatous germ cell tumors, astrocytoma, stomach cancer, low-grade, prostate cancer, ovary cancer, pancreas cancer, skin cancer, liver cancer, oesophagus cancer, pituitary adenoma	Cancer	ex. High activity (Wan, 2004)	1b_actSite_99		5.11		kinase(457-714)	4EHE_MolB	0.994411	5.11	VB600E;
01_BRAF	BRAF	V600L	0.684	VL	1	ovary cancer	Cancer	close to DFG loop (Tartaglia, 1010)	5_highS_highB_core		unexplained by energy		kinase(457-714)	4EHE_MolB	0.994411	0.11	VB600L;
01_BRAF	BRAF	V600A	0.684	VA	0	prostate cancer	Cancer	close to DFG loop (Tartaglia, 1010)	5_highS_highB_core		unexplained by energy		kinase(457-714)	4EHE_MolB	0.994411	0.64	VB600A;
01_BRAF	BRAF	V600M	0.684	VM	1	prostate cancer, stomach cancer	Cancer	close to DFG loop (Tartaglia, 1010)	5_highS_highB_core		unexplained by energy		kinase(457-714)	4EHE_MolB	0.994411	0.53	VB600M;
01_BRAF	BRAF	V600G	0.684	VG	-3	ovary cancer, endometrium cancer	Cancer	close to DFG loop (Tartaglia, 1010)	1b_actSite_99		2.66		kinase(457-714)	4EHE_MolB	0.994411	2.66	VB600G;
01_BRAF	BRAF	K601E	0	KE	1	colorectal cancer, thyroid carcinoma, follicular, somatic included	Cancer	ex. High activity (Wan, 2004)	1b_actSite_95		1.43		kinase(457-714)	4EHE_MolB	0.686202	1.43	KB601E;
01_BRAF	BRAF	K601I	0	KI	-3	Skin	Cancer		5_lowS_lowB_surface		unexplained by energy		kinase(457-714)	4EHE_MolB	0.686202	-0.49	KB601I;
01_BRAF	BRAF	K601L	0	KL	-3	lung cancer	Cancer	close to DFG loop (Tartaglia, 1010)	5_lowS_lowB_surface		unexplained by energy		kinase(457-714)	4EHE_MolB	0.686202	-0.65	KB601L;
01_BRAF	BRAF	K601Q	0	KQ	1	CFC syndrome, colon	Syndrome and Cancer	higher kinase activity (Sarkozy, 2009)	5_lowS_highB_surface		unexplained by energy		kinase(457-714)	4EHE_MolB	0.686202	0.39	KB601Q;
01_BRAF	BRAF	K601N	0	KN	0	ovary cancer, skin, lung, Haematopoietic and lymphoid	Cancer	close to DFG loop (Tartaglia, 1010)	5_lowS_lowB_surface		unexplained by energy		kinase(457-714)	4EHE_MolB	0.686202	0.21	KB601N;
01_BRAF	BRAF	K601R	0	KR	3	skin, colon	Cancer		5_lowS_highB_surface		unexplained by energy		kinase(457-714)	4EHE_MolB	0.686202	0.28	KB601R;
01_BRAF	BRAF	S602Y	1.096	SY	-2	bone osteosarcoma	Cancer	close to DFG loop (Tartaglia, 1010)	1b_actSite_95		1.16		kinase(457-714)	4EHE_MolB	0.580385	1.16	SB602Y;
01_BRAF	BRAF	G606L	0.439	GL	-3	lung cancer	Cancer	close to DFG loop (Tartaglia, 1010)	1b_actSite_99		2.99		kinase(457-714)	4EHE_MolB	0.219527	2.99	GB606L;
01_BRAF	BRAF	G606A	0.439	GA	0	Lung	Cancer	close to DFG loop (Tartaglia, 1010)	1b_actSite_99		2.84		kinase(457-714)	4EHE_MolB	0.219527	2.84	GB606A;
01_BRAF	BRAF	G606R	0.439	GR	-2	colon	Cancer	close to DFG loop (Tartaglia, 1010)	1b_actSite_99		4.27		kinase(457-714)	4EHE_MolB	0.219527	4.27	GB606R;
01_BRAF	BRAF	G606E	0.439	GE	-2	Skin, lung	Cancer	close to DFG loop (Tartaglia, 1010)	1b_actSite_99		2.08		kinase(457-714)	4EHE_MolB	0.219527	2.08	GB606E;
01_BRAF	BRAF	G606S	0.439	GS	0	colon	Cancer	close to DFG loop (Tartaglia, 1010)	1b_actSite_99		2.54		kinase(457-714)	4EHE_MolB	0.219527	2.54	GB606S;
01_BRAF	BRAF	G606V	0.439	GV	-3	lung	Cancer	close to DFG loop (Tartaglia, 1010)	1b_actSite_99		5.3		kinase(457-714)	4EHE_MolB	0.219527	5.3	GB606V;
01_BRAF	BRAF	H608L	1.096	HL	-2	bone osteosarcoma, skin	Cancer	close to DFG loop (Tartaglia, 1010)	1b_actSite_95		0.96		kinase(457-714)	4EHE_MolB	0.799411	0.96	HB608L;
01_BRAF	BRAF	H608R	1.096	HR	0	Skin	Cancer	close to DFG loop (Tartaglia, 1010)	1b_actSite_99		2.88		kinase(457-714)	4EHE_MolB	0.799411	2.88	HB608R;
01_BRAF	BRAF	F610L	1.278	FL	1	Large intestine	Cancer		5_highS_highB_surface		unexplained by energy		kinase(457-714)	4EHE_MolB	0.492721	0.16	FB610L;
01_BRAF	BRAF	F610S	1.278	FS	-2	Skin	Cancer		1b_actSite_95		0.87		kinase(457-714)	4EHE_MolB	0.492721	0.87	FB610S;
01_BRAF	BRAF	E611D	1.096	ED	2	Skin	Cancer		5_highS_highB_surface		unexplained by energy		kinase(457-714)	4EHE_MolB	0.47229	0.21	EB611D;
01_BRAF	BRAF	E611G	1.096	EG	-2	colon	Cancer		5_highS_lowB_surface		unexplained by energy		kinase(457-714)	4EHE_MolB	0.47229	0.62	EB611G;
01_BRAF	BRAF	G615R	0	GR	-2	bone osteosarcoma, skin, colon	Cancer		1b_actSite_95		1.59		kinase(457-714)	4EHE_MolB	0.315177	1.59	GB615R;	3OG7	GB615R	-0.22
01_BRAF	BRAF	S616F	0	SF	-2	ovary cancer, pancreas cancer	Cancer		1b_actSite_99		2.44		kinase(457-714)	4EHE_MolB	0.875067	2.44	SB616F;	3OG7	SB616F	1.01
01_BRAF	BRAF	I617T	0.439	IT	-1	skin, colon	Cancer		3_folding_99		1.95		kinase(457-714)	4EHE_MolB	0.893553	1.95	IB617T;	3OG7	IB617T;	1.66
01_BRAF	BRAF	L618W	0	LW	-2	endometrium cancer	Cancer		5_lowS_lowB_surface		unexplained by energy		kinase(457-714)	4EHE_MolB	0.798874	0.65	LB618W;	3OG7	LB618W	1.05
01_BRAF	BRAF	L618S	0	LS	-3	skin	Cancer		3_folding_99		3.62		kinase(457-714)	4EHE_MolB	0.798874	3.39	LB618S;	3OG7	LB618S;	3.62
01_BRAF	BRAF	Q636E	0	QE	2	lung cancer	Cancer		5_lowS_highB_surface		unexplained by energy		kinase(457-714)	4EHE_MolB	0.794891	-1.39	QB636E;	3OG7	QB636E	-0.91
01_BRAF	BRAF	D638E	0	DE	2	CFC syndrome	Syndrome		3_folding_99		5.18		kinase(457-714)	4EHE_MolB	0.997083	5.18	DB638E;	3OG7	DB638E	3.81
01_BRAF	BRAF	R682Q	0	RQ	1	CFC syndrome	Cancer		5_lowS_highB_surface		unexplained by energy		kinase(457-714)	4EHE_MolB	0.373687	0.67	RB682Q;	3OG7	RB682Q	0.41
01_BRAF	BRAF	K698R	0.439	KR	3	Breast	Cancer		5_highS_highB_surface		unexplained by energy		kinase(457-714)	4EHE_MolB	0.629986	0.6	KB698R;	3OG7	KB698R;	0.77
01_BRAF	BRAF	Q709R	1.278	QR	1	CFC syndrome	Syndrome		5_highS_highB_surface		unexplained by energy		kinase(457-714)	4EHE_MolB	0.486945	0.64	QB709R;	3OG7	is R in structure
Nr	Genes	Disease mutant	Shannon Entropy	Amino acid change	BLOSUM matrix	Disease (Uniprot, OMIM, COSMIC, HGMD)	Summary Disease Type	known effect (e.g. ERK, activity, etc)	Mutant cathegoy (0.8, 1.6 kcal/mol) 95 and 99 % confidence		Final energy (absolute value)		Map domain	X-ray structure	sum main chain - side chain burial/2	DDG FoldX WT-Mut	residues in structure
																total energy
12_SPRED1	SPRED1	R16L	0.469	RL	-2	Lung	Cancer		5_highS_lowB_surface		unexplained by energy		WH1(6-123)	3SYX	0.223341	-0.38	R16L
12_SPRED1	SPRED1	R18Q	0	RQ	1	Large intestine	Cancer		5_lowS_highB_surface		unexplained by energy		WH1(6-123)	3SYX	0.550577	0.25	R18Q
12_SPRED1	SPRED1	R24Q	0	RQ	1	Endometrium, Large intestine	Cancer		5_lowS_highB_surface		unexplained by energy		WH1(6-123)	3SYX	0.469001	-0.53	R24Q
12_SPRED1	SPRED1	R24P	0	RP	-2	Lung	Cancer		5_lowS_lowB_surface		unexplained by energy		WH1(6-123)	3SYX	0.469001	-2.38	R24P
12_SPRED1	SPRED1	W31C	0	WC	-5	NFLS	Syndrome		3_folding_99		2.93		WH1(6-123)	3SYX	0.635841	2.93	W31C
12_SPRED1	SPRED1	S37N	0.971	SN	1	Large intestine	Cancer		5_highS_highB_surface		unexplained by energy		WH1(6-123)	3SYX	0.132105	-0.45	S37N
12_SPRED1	SPRED1	V42I	0	VI	3	Haematopoietic and lymphoid	Cancer		5_lowS_highB_surface		unexplained by energy		WH1(6-123)	3SYX	0.950812	-0.11	V42I
12_SPRED1	SPRED1	V44D	0.722	VD	-3	NFLS, Legius syndrome	Syndrome		3_folding_99		4.86		WH1(6-123)	3SYX	1	4.86	V44D
12_SPRED1	SPRED1	G54D	1.157	GD	-1	Large intestine	Cancer		5_highS_lowB_surface		unexplained by energy		WH1(6-123)	3SYX	0.20886	0.13	G54D
12_SPRED1	SPRED1	R61H	1.371	RH	0	Breast	Cancer		3_folding_95		1.4		WH1(6-123)	3SYX	0.747113	1.4	R61H
12_SPRED1	SPRED1	G62E	0	GE	-2	Bladder	Cancer		3_folding_95		1.41		WH1(6-123)	3SYX	0.5	1.41	G62E
12_SPRED1	SPRED1	D67E	0	DE	2	Kidney	Cancer		3_folding_99		1.73		WH1(6-123)	3SYX	0.616737	1.73	D67E
12_SPRED1	SPRED1	K93N	0.881	KN	0	Breast	Cancer		5_highS_highB_surface		unexplained by energy		WH1(6-123)	3SYX	0.67845	0.6	K93N
12_SPRED1	SPRED1	D108N	0	DN	2	Lung	Cancer		5_lowS_highB_surface		unexplained by energy		WH1(6-123)	3SYX	0.747393	0.58	D108N
12_SPRED1	SPRED1	D113N	0	DN	2	Breast	Cancer		5_lowS_highB_core		unexplained by energy		WH1(6-123)	3SYX	0.835338	-0.88	D113N
12_SPRED1	SPRED1	R117Q	0.922	RQ	1	Large intestine	Cancer		5_highS_highB_surface		unexplained by energy		WH1(6-123)	3SYX	0.654339	0.14	R117Q
12_SPRED1	SPRED1	N132S	1.961	NS	1	Kidney	Cancer		5_No_pdb_highS_highB		no structure		I1(124-232)
12_SPRED1	SPRED1	S149N	2.122	SN	1	NFLS	Syndrome		5_No_pdb_highS_highB		no structure		I1(124-232)
12_SPRED1	SPRED1	Q158P	1.771	QP	-1	Lung	Cancer		5_No_pdb_highS_lowB		no structure		I1(124-232)
12_SPRED1	SPRED1	R184G	1.357	RG	-2	Lung	Cancer		5_No_pdb_highS_lowB		no structure		I1(124-232)
12_SPRED1	SPRED1	V229A	0.922	VA	0	Large intestine	Cancer		5_No_pdb_highS_highB		no structure		I1(124-232)
12_SPRED1	SPRED1	R256C	0.922	RC	-3	Stomach	Cancer		5_No_pdb_highS_lowB		no structure		KBD(233-285)
12_SPRED1	SPRED1	Y261H	0.922	YH	2	Kidney	Cancer		5_No_pdb_highS_highB		no structure		KBD(233-285)
12_SPRED1	SPRED1	R273I	1.157	RI	-3	lung cancer	Cancer		5_No_pdb_highS_lowB		no structure		KBD(233-285)
12_SPRED1	SPRED1	D274A	1.357	DA	-2	ovary cancer	Cancer		5_No_pdb_highS_lowB		no structure		KBD(233-285)
12_SPRED1	SPRED1	D274G	1.357	DG	-1	Large intestine	Cancer		5_No_pdb_highS_lowB		no structure		KBD(233-285)
12_SPRED1	SPRED1	K288T	0	KT	-1	Large intestine	Cancer		5_No_pdb_lowS_lowB		no structure		I2(286-333)
12_SPRED1	SPRED1	L293Q	0.469	LQ	-2	Liver	Cancer		5_No_pdb_highS_lowB		no structure		I2(286-333)
12_SPRED1	SPRED1	K351N	1.357	KN	0	Lung	Cancer		5_No_pdb_highS_highB		no structure		SPR(234-442)
12_SPRED1	SPRED1	E373K	0.722	EK	1	Bladder	Cancer		5_No_pdb_highS_highB		no structure		SPR(234-442)
12_SPRED1	SPRED1	S374I	0.722	SI	-2	Large intestine	Cancer		5_No_pdb_highS_lowB		no structure		SPR(234-442)
Nr	Genes	Disease mutant	Shannon Entropy	Amino acid change	BLOSUM matrix	Disease (Uniprot, OMIM, COSMIC, HGMD)	Summary Disease Type	known effect (e.g. ERK, activity, etc)	Mutant cathegoy (0.8, 1.6 kcal/mol) 95 and 99 % confidence		Final energy (absolute value)		Map domain	equivalent position in Ras
13_RIT1	RIT1	S19L	1.149	SL	-3	Bladder Carcinoma	Cancer		5_No_pdb_highS_lowB		no structure		Ras (1-219)
13_RIT1	RIT1	K23E	0.592	KE	1	Adenoid cystic carcinoma	Cancer		5_No_pdb_highS_highB		no structure		Ras (1-219)	5
13_RIT1	RIT1	K34T	0.592	KT	-1	Malignant melanoma	Cancer		5_No_pdb_highS_lowB		no structure		Ras (1-219)	16
13_RIT1	RIT1	T38A	0.592	TA	0	Endometrioid carcinoma	Cancer		5_No_pdb_highS_highB		no structure		Ras (1-219)	20
13_RIT1	RIT1	Q40L	0	QL	-2	Adenocarcinoma	Cancer		5_No_pdb_lowS_lowB		no structure		Ras (1-219)	22
13_RIT1	RIT1	R45Q	0	RQ	1	Endometrioid carcinoma	Cancer		5_No_pdb_lowS_highB		no structure		Ras (1-219)	27
13_RIT1	RIT1	D51V	0	DV	-3	Chronic myeloid leukaemia	Cancer		5_No_pdb_lowS_lowB		no structure		Ras (1-219)	33
13_RIT1	RIT1	A57G	0	AG	0	Noonan Syndrome 8	Syndrome		5_No_pdb_lowS_highB		no structure		Ras (1-219)	39
13_RIT1	RIT1	L74M	0	LM	2	Adenocarcinoma	Cancer		5_No_pdb_lowS_highB		no structure		Ras (1-219)	56
13_RIT1	RIT1	A77S	0	AS	1	Adenocarcinoma	Cancer	increased phospho MEK and ERK (Berger, 2014)	5_No_pdb_lowS_highB		no structure		Ras (1-219)	59
13_RIT1	RIT1	A77P	0	AP	-1	Adenocarcinoma	Cancer	increased phospho MEK and ERK (Berger, 2014)	5_No_pdb_lowS_lowB		no structure		Ras (1-219)	59
13_RIT1	RIT1	E81G	0	EG	-2	Noonan Syndrome 8	Syndrome		5_No_pdb_lowS_lowB		no structure		Ras (1-219)	63
13_RIT1	RIT1	F82L	0	FL	1	Noonan Syndrome 8, Adenocarcinoma	Syndrome and Cancer	increased phospho MEK and ERK (Berger, 2014)	5_No_pdb_lowS_highB		no structure		Ras (1-219)	64
13_RIT1	RIT1	F82C	0	FC	-2	Acute myeloid leukaemia	Cancer		5_No_pdb_lowS_lowB		no structure		Ras (1-219)	64
13_RIT1	RIT1	D87N	0	DN	2	confirmed somatic	Cancer		5_No_pdb_lowS_highB		no structure		Ras (1-219)	69
13_RIT1	RIT1	M90I	0	MI	2	Acute myeloid leukaemia, Adenocarcinoma	Cancer	increased phospho MEK and ERK (Berger, 2014)	5_No_pdb_lowS_highB		no structure		Ras (1-219)	72
13_RIT1	RIT1	G95A	0	GA	0	Noonan Syndrome 8	Syndrome		5_No_pdb_lowS_highB		no structure		Ras (1-219)	77
13_RIT1	RIT1	F108L	0	FL	1	Squamous cell carcinoma	Cancer		5_No_pdb_lowS_highB		no structure		Ras (1-219)	90
13_RIT1	RIT1	R112C	0	RC	-3	Malignant melanoma	Cancer		5_No_pdb_lowS_lowB		no structure		Ras (1-219)	94
13_RIT1	RIT1	R122Q	0	RQ	1	Acinar carcinoma	Cancer		5_No_pdb_lowS_highB		no structure		Ras (1-219)	104
13_RIT1	RIT1	R122L	0	RL	-2	Small cell carcinoma, Adenocarcinoma	Cancer	increased phospho MEK and ERK (Berger, 2014)	5_No_pdb_lowS_lowB		no structure		Ras (1-219)	104
13_RIT1	RIT1	G133E	0	GE	-2	Small cell carcinoma	Cancer		5_No_pdb_lowS_lowB		no structure		Ras (1-219)	115
13_RIT1	RIT1	R168H	0	RH	0	Adenocarcinoma	Cancer		5_No_pdb_lowS_highB		no structure		Ras (1-219)	149
13_RIT1	RIT1	D172E	0.592	DE	2	Hepatocellular carcinoma	Cancer		5_No_pdb_highS_highB		no structure		Ras (1-219)	153
13_RIT1	RIT1	A192T	0.592	AT	0	Adenocarcinoma	Cancer		5_No_pdb_highS_highB		no structure		Ras (1-219)
13_RIT1	RIT1	D216Y	1.149	DY	-2	Adenocarcinoma	Cancer		5_No_pdb_highS_lowB		no structure		Ras (1-219)
Nr	Genes	Disease mutant	Shannon Entropy	Amino acid change	BLOSUM matrix	Disease (Uniprot, OMIM, COSMIC, HGMD)	Summary Disease Type	known effect (e.g. ERK, activity, etc)	Mutant cathegoy (0.8, 1.6 kcal/mol) 95 and 99 % confidence		Final energy (absolute value)		Map domain	X-ray structure	sum main chain - side chain burial/2	residues in structure	DDG FoldX WT-Mut	DDG FoldX WT-Mut
																	total energy (molA)	interaction energy Mut-WT (chain A-C)
14_CBL	CBL	R68L	0	RL	-2	lung cancer	Cancer		5_lowS_lowB_surface		unexplained by energy		Cbl_N(47-176)	1FBV	0.554609	RA68L;	0.59	0
14_CBL	CBL	R96S	0	RS	-1	lung cancer	Cancer		3_folding_95		0.93		Cbl_N(47-176)	1FBV	0.596494	RA96S;	0.93	0
14_CBL	CBL	I98T	1	IT	-1	breast	Cancer		3_folding_99		2.09		Cbl_N(47-176)	1FBV	1	IA98T;	2.09	0
14_CBL	CBL	G110E	0	GE	-2	melanoma	Cancer		3_folding_99		4.4		Cbl_N(47-176)	1FBV	0.5	GA110E;	4.4	0
14_CBL	CBL	F133L	0	FL	1	breast	Cancer		3_folding_99		2.08		Cbl_N(47-176)	1FBV	0.984901	FA133L;	2.08	0
14_CBL	CBL	E143D	0	ED	2	colon	Cancer		5_lowS_highB_surface		unexplained by energy		Cbl_N(47-176)	1FBV	0.273933	EA143D;	0.04	0
14_CBL	CBL	R149Q	0	RQ	1	colon, lung	Cancer		3_folding_95		0.91		Cbl_N(47-176)	1FBV	0.75927	RA149Q;	0.91	-0.11
14_CBL	CBL	R180L	0	RL	-2	lung	Cancer		5_lowS_lowB_surface		unexplained by energy		Cbl_N2(177-262)	1FBV	0.252172	RA180L;	0.61	0
14_CBL	CBL	A186V	0	AV	0	uterine	Cancer		3_folding_99		3.2		Cbl_N2(177-262)	1FBV	1	AA186V;	3.2	0
14_CBL	CBL	P201S	0	PS	-1	melanoma	Cancer		3_folding_99		1.78		Cbl_N2(177-262)	1FBV	0.721367	PA201S;	1.78	0
14_CBL	CBL	A208P	0	AP	-1	nead/neck	Cancer		3_folding_99		3.82		Cbl_N2(177-262)	1FBV	0.83221	AA208P;	3.82	0
14_CBL	CBL	L209V	0	LV	1	Haematopoietic and lymphoid	Cancer		3_folding_99		2.8		Cbl_N2(177-262)	1FBV	0.992117	LA209V;	2.8	0
14_CBL	CBL	S217Y	0	SY	-2	lung	Cancer		3_folding_95		1.59		Cbl_N2(177-262)	1FBV	0.269938	SA217Y;	1.59	0
14_CBL	CBL	S253F	0	SF	-2	melanoma	Cancer		5_lowS_lowB_surface		unexplained by energy		Cbl_N2(177-262)	1FBV	0.767105	SA253F;	-0.88	0
14_CBL	CBL	E276K	0	EK	1	uterine	Cancer		3_folding_99		1.87		Cbl_N3(263-349)	1FBV	0.858653	EA276K;	1.87	-0.02
14_CBL	CBL	L281H	0	LH	-2	breast	Cancer		3_folding_99		9.4		Cbl_N3(263-349)	1FBV	1	LA281H;	9.4	0
14_CBL	CBL	K322T	0	KT	-1	uterine	Cancer		5_lowS_lowB_surface		unexplained by energy		Cbl_N3(263-349)	1FBV	0.445707	KA322T;	0.22	0
14_CBL	CBL	Q367P	0	QP	-1	Noonan syndrome-like disorder without JMML	Syndrome		3_folding_99		3.9		I1(350-376)	1FBV	0.779591	QA367P;	3.9	0.91
14_CBL	CBL	Q367R	0	QR	1	AML	Cancer		3_folding_99		unexplained by energy		I1(350-376)	1FBV	0.779591	QA367R;	-0.27	-0.21
14_CBL	CBL	Y371H	0	YH	2	Noonan syndrome-like disorder with JMML	Syndrome and Cancer		5_lowS_highB_surface		3.33		I1(350-376)	1FBV	1	YA371H;	3.33	0
14_CBL	CBL	Y371C	0	YC	-3	Noonan syndrome-like disorder with JMML	Syndrome and Cancer	phosphorylation site to interact with PIK3R1	3_folding_99		3.87		I1(350-376)	1FBV	1	YA371C;	3.87	0.01
14_CBL	CBL	K382E	0	KE	1	Noonan syndrome-like disorder without JMML	Syndrome		5_lowS_highB_surface		unexplained by energy		zf-C3HC4_3(377-424)	1FBV	0.259398	KA382E;	-0.4	-0.83
14_CBL	CBL	C384R	0	CR	-3	Noonan syndrome-like disorder with JMML, melanoma	Syndrome and Cancer		3_folding_99		7.08		zf-C3HC4_3(377-424)	1FBV	0.705582	CA384R;	7.08	0.89
14_CBL	CBL	C384W	0	CW	-5	glioblastoma	Cancer		3_folding_99		8.03		zf-C3HC4_3(377-424)	1FBV	0.705582	CA384W;	8.03	0.91
14_CBL	CBL	D390Y	0	DY	-2	Noonan syndrome-like disorder without JMML	Syndrome		3_folding_99		2.12		zf-C3HC4_3(377-424)	1FBV	0.560642	DA390Y;	2.12	0.03
14_CBL	CBL	C396R	0	CR	-3	Noonan syndrome-like disorder with JMML	Syndrome and Cancer		3_folding_99		7.56		zf-C3HC4_3(377-424)	1FBV	0.61993	CA396R;	7.56	0.1
14_CBL	CBL	G397V	0	GV	-3	lung	Cancer		3_folding_99		3.16		zf-C3HC4_3(377-424)	1FBV	0.34443	GA397V;	3.16	0
14_CBL	CBL	L399P	0	LP	-3	melanoma	Cancer		3_folding_95		1.41		zf-C3HC4_3(377-424)	1FBV	0.77845	LA399P;	1.41	0.03
14_CBL	CBL	C401F	0	CF	-2	lung	Cancer		3_folding_99		11.18		zf-C3HC4_3(377-424)	1FBV	1	CA401F;	11.18	0.06
14_CBL	CBL	L405P	0	LP	-3	melanoma	Cancer		3_folding_99		6.23		zf-C3HC4_3(377-424)	1FBV	0.955804	LA405P;	6.23	-0.1
14_CBL	CBL	G415S	0	GS	0	lung	Cancer		3_folding_99		8.21		zf-C3HC4_3(377-424)	1FBV	0.314553	GA415S;	8.21	0.07
14_CBL	CBL	P417H	0	PH	-2	melanoma	Cancer		3_folding_99		10.64		zf-C3HC4_3(377-424)	1FBV	0.977689	PA417H;	10.64	0.75
14_CBL	CBL	P417L	0	PL	-3	melanoma	Cancer		3_folding_99		4		zf-C3HC4_3(377-424)	1FBV	0.977689	PA417L;	4	0.38
14_CBL	CBL	F418V	0	FV	0	melanoma	Cancer		3_folding_99		2.07		zf-C3HC4_3(377-424)	1FBV	0.729502	FA418V;	2.07	0.49
14_CBL	CBL	F418L	0	FL	1	melanoma	Cancer		3_folding_95		1.02		zf-C3HC4_3(377-424)	1FBV	0.729502	FA418L;	1.02	0.92
14_CBL	CBL	R420Q	0	RQ	1	Noonan syndrome-like disorder without JMML	Syndrome	interface with E2 (ubiquitination)	5_lowS_highB_surface		unexplained by energy		zf-C3HC4_3(377-424)	1FBV	0.450388	RA420Q;	0.15	-0.58
14_CBL	CBL	P428L	0	PL	-3	glioblastoma	Cancer		5_lowS_lowB_surface		unexplained by energy		I2(425-856)	1FBV	0.426392	PA428L;	-0.19	0
14_CBL	CBL	P433Q	0	PQ	-1	lung	Cancer		3_folding_99		2.89		I2(425-856)	1FBV	0.4543	PA433Q;	2.89	0
14_CBL	CBL	R437I	0	RI	-3	bladder	Cancer		5_No_pdb_lowS_lowB		no structure		I2(425-856)
14_CBL	CBL	D459V	0	DV	-3	uterine	Cancer		5_No_pdb_lowS_lowB		no structure		I2(425-856)
14_CBL	CBL	M469I	0	MI	2	bladder, lung	Cancer		5_No_pdb_lowS_highB		no structure		I2(425-856)
14_CBL	CBL	K477M	0	KM	-1	lung	Cancer		5_No_pdb_lowS_lowB		no structure		I2(425-856)
14_CBL	CBL	P481L	0	PL	-3	melanoma	Cancer		5_No_pdb_lowS_lowB		no structure		I2(425-856)
14_CBL	CBL	P484S	0	PS	-1	lung	Cancer		5_No_pdb_lowS_lowB		no structure		I2(425-856)
14_CBL	CBL	D501H	0	DH	0	breast	Cancer		5_No_pdb_lowS_highB		no structure		I2(425-856)
14_CBL	CBL	P510S	0	PS	-1	melanoma	Cancer		5_No_pdb_lowS_lowB		no structure		I2(425-856)
14_CBL	CBL	S512N	0.811	SN	1	head/neck	Cancer		5_No_pdb_highS_highB		no structure		I2(425-856)
14_CBL	CBL	P532S	0	PS	-1	uterine	Cancer		5_No_pdb_lowS_lowB		no structure		I2(425-856)
14_CBL	CBL	R540P	0	RP	-2	breast	Cancer		5_No_pdb_lowS_lowB		no structure		I2(425-856)
14_CBL	CBL	P546L	0	PL	-3	uterine	Cancer		5_No_pdb_lowS_lowB		no structure		I2(425-856)
14_CBL	CBL	R559Q	0	RQ	1	colon	Cancer		5_No_pdb_lowS_highB		no structure		I2(425-856)
14_CBL	CBL	A602T	1	AT	0	colon	Cancer		5_No_pdb_highS_highB		no structure		I2(425-856)
14_CBL	CBL	F622C	0	FC	-2	uterine	Cancer		5_No_pdb_lowS_lowB		no structure		I2(425-856)
14_CBL	CBL	P635H	0.811	PH	-2	colon	Cancer		5_No_pdb_highS_lowB		no structure		I2(425-856)
14_CBL	CBL	S675F	0	SF	-2	melanoma	Cancer		5_No_pdb_lowS_lowB		no structure		I2(425-856)
14_CBL	CBL	A678D	0	AD	-2	uterine	Cancer		5_No_pdb_lowS_lowB		no structure		I2(425-856)
14_CBL	CBL	P703L	0	PL	-3	melanoma	Cancer		5_No_pdb_lowS_lowB		no structure		I2(425-856)
14_CBL	CBL	Q715P	0	QP	-1	lung	Cancer		5_No_pdb_lowS_lowB		no structure		I2(425-856)
14_CBL	CBL	S717L	0.811	SL	-3	bladder	Cancer		5_No_pdb_highS_lowB		no structure		I2(425-856)
14_CBL	CBL	A719V	0.811	AV	0	kidney	Cancer		5_No_pdb_highS_highB		no structure		I2(425-856)
14_CBL	CBL	A756V	0	AV	0	melanoma	Cancer		5_No_pdb_lowS_highB		no structure		I2(425-856)
14_CBL	CBL	P764H	0	PH	-2	stomach	Cancer		5_No_pdb_lowS_lowB		no structure		I2(425-856)
14_CBL	CBL	E765K	0	EK	1	head/neck	Cancer		5_No_pdb_lowS_highB		no structure		I2(425-856)
14_CBL	CBL	R788Q	0.811	RQ	1	colon	Cancer		5_No_pdb_highS_highB		no structure		I2(425-856)
14_CBL	CBL	R822G	0	RG	-2	uterine	Cancer		5_No_pdb_lowS_lowB		no structure		I2(425-856)
14_CBL	CBL	P828Q	0	PQ	-1	lung	Cancer		5_No_pdb_lowS_lowB		no structure		I2(425-856)
14_CBL	CBL	N832I	0	NI	-2	bladder	Cancer		5_No_pdb_lowS_lowB		no structure		I2(425-856)
14_CBL	CBL	A850V	0.811	AV	0	uterine	Cancer		5_No_pdb_highS_highB		no structure		I2(425-856)
14_CBL	CBL	L878F	0	LF	1	lung	Cancer		5_No_pdb_lowS_highB		no structure		UBA(857-892)
14_CBL	CBL	R893L	0	RL	-2	lung	Cancer		5_No_pdb_lowS_lowB		no structure		C(893-906)
Nr	Genes	Disease mutant	Shannon Entropy	Amino acid change	BLOSUM matrix	Disease (Uniprot, OMIM, COSMIC, HGMD)	Summary Disease Type	known effect (e.g. ERK, activity, etc)	Mutant cathegoy (0.8, 1.6 kcal/mol) 95 and 99 % confidence		Final energy (absolute value)		Map domain (based on Jeoung, 2013)
15_SHOC2	SHOC2	S2G	0	SG	0	Noonan-like syndrome	Syndrome	introduction of an N-myristoylation site, resulting in aberrant localization and signaling (Cordeddu, 2009)	4_localisation		no structure		N(1-92)
15_SHOC2	SHOC2	K84Q	0	KQ	1	Endometrium	Cancer		5_No_pdb_lowS_highB		no structure		N(1-92)
15_SHOC2	SHOC2	E100D	0	ED	2	Large intestine, Endometrium	Cancer		5_No_pdb_lowS_highB		no structure		LRR1(93-115)
15_SHOC2	SHOC2	T126S	0	TS	2	Lung	Cancer		5_No_pdb_lowS_highB		no structure		LRR2(116-138)
15_SHOC2	SHOC2	K134T	0	KT	-1	Endometrium	Cancer		5_No_pdb_lowS_lowB		no structure		LRR2(116-138)
15_SHOC2	SHOC2	N147H	0	NH	1	Large intestine	Cancer		5_No_pdb_lowS_highB		no structure		LRR3(139-161)
15_SHOC2	SHOC2	M149I	0.722	MI	2	Endometrium	Cancer		5_No_pdb_highS_highB		no structure		LRR3(139-161)
15_SHOC2	SHOC2	R200H	0	RH	0	Endometrium	Cancer		5_No_pdb_lowS_highB		no structure		LRR5(185-207)
15_SHOC2	SHOC2	P231S	0	PS	-1	Ovary	Cancer	important for fold (Jeoung, 2013)	5_No_pdb_lowS_lowB		no structure		LRR7(231-253)
15_SHOC2	SHOC2	H252Y	0	HY	2	Lung	Cancer		5_No_pdb_lowS_highB		no structure		LRR7(231-253)
15_SHOC2	SHOC2	P300S	0	PS	-1	Skin	Cancer	important for fold (Jeoung, 2013)	5_No_pdb_lowS_lowB		no structure		LRR10(300-322)
15_SHOC2	SHOC2	K305N	0	KN	0	Large intestine	Cancer		5_No_pdb_lowS_highB		no structure		LRR10(300-322)
15_SHOC2	SHOC2	L336F	0	LF	1	Lung	Cancer	important for fold (Jeoung, 2013)	5_No_pdb_lowS_highB		no structure		LRR11(323-346)
15_SHOC2	SHOC2	I357V	0	IV	3	Lung	Cancer	important for fold (Jeoung, 2013)	5_No_pdb_lowS_highB		no structure		LRR12(347-370)
15_SHOC2	SHOC2	H364Q	0	HQ	1	Large intestine	Cancer		5_No_pdb_lowS_highB		no structure		LRR12(347-370)
15_SHOC2	SHOC2	K416N	0	KN	0	Large intestine, Lung	Cancer		5_No_pdb_lowS_highB		no structure		LRR14(395-417)
15_SHOC2	SHOC2	V429A	0	VA	0	Endometrium	Cancer		5_No_pdb_lowS_highB		no structure		LRR15(418-440)
15_SHOC2	SHOC2	G443S	0	GS	0	Large intestine	Cancer		5_No_pdb_lowS_highB		no structure		LRR16(441-486)
15_SHOC2	SHOC2	K459T	0	KT	-1	Large intestine	Cancer		5_No_pdb_lowS_lowB		no structure		LRR16(441-486)
15_SHOC2	SHOC2	P464S	0	PS	-1	Skin	Cancer	important for fold (Jeoung, 2013)	5_No_pdb_lowS_lowB		no structure		LRR16(441-486)
15_SHOC2	SHOC2	P487L	0	PL	-3	Endometrium	Cancer	important for fold (Jeoung, 2013)	5_No_pdb_lowS_lowB		no structure		LRR18(487-509)
15_SHOC2	SHOC2	E512D	0	ED	2	Endometrium	Cancer		5_No_pdb_lowS_highB		no structure		LRR19(510-533)
15_SHOC2	SHOC2	N518S	0.722	NS	1	Skin	Cancer		5_No_pdb_highS_highB		no structure		LRR19(510-533)
15_SHOC2	SHOC2	S547I	0.722	SI	-2	Large intestine	Cancer		5_No_pdb_highS_lowB		no structure		LRR20(534-556)
15_SHOC2	SHOC2	A562T	0	AT	0	Lung	Cancer		5_No_pdb_lowS_highB		no structure		LRR21(557-582)
References
Tartaglia, 2005	PMID: 16124853
Molzan, 2010	PMID: 20679480
Gremer, 2010	PMID: 2094962
Rodriguez-V, 2006	PMID: 16439621
Sarkozy, 2009	PMID: 19206169
Wan, 2004	PMID: 15035987
Wu, 2012	PMID: 22826437
Cordeddu, 2009	PMID: 19684605
Andreadi, 2012	PMID: 22892241
Cirstea, 2010	PMID: 19966803
Ahmadian, 1997	PMID: 9302992
Tartaglia, 1010	PMID: 20648242
Roberts, 2007	PMID: 17496923
Jeoung, 2013	PMID: 23805200
Smith, 2013	PMID: 23487764
Frese, 2006	PMID: 16636066
Pandit, 2007	PMID: 17603483
Scheffzek, 1998	PMID: 9687500
Berger, 2014	PMID: 24469055
Araki, 2009	PMID: 19251646
