# Supplementary material for: Structure‐energy‐based predictions and network modelling of RASopathy and cancer missense mutations
Source: Mol Syst Biol. 2014 May 6;10(5):727. doi: 10.1002/msb.20145092 (PMC4188041; doi:10.1002/msb.20145092)
Supplement: Supplementary file 14 — Supplementary Table S2 [file MSB-10-5-727-s14.xlsx]

## Sheet: data
Supplementary Table S2. Gold-set of RASopathy and cancer mutations.
Protein	Mutant	Mutant (alternative numbering)	Disease	Reference
BRAF	V599D	V600D	Cancer	Wan et al, Cell 2004
BRAF	V599E	V600E	Cancer	Wan et al, Cell 2004
BRAF	K600E	K601E	Cancer	Wan et al, Cell 2004
KRAS	G12R		Cancer	COSMIC
KRAS	G12V		Cancer	COSMIC, Gremer et al, Human mut, 2010
KRAS	G13D		Cancer	COSMIC
NRAS	G12V		Cancer	Cirstea et al, Nat Gen, 2010
HRAS	G12V		Cancer	COSMIC
NRAS	G13D		Cancer	COSMIC
BRAF	G468E	G469E	Cancer	Wan et al, Cell 2004
KRAS	G13C		Cancer	COSMIC
NRAS	G12S		Cancer	COSMIC
KRAS	G12S		Cancer	COSMIC
KRAS	G12D		Cancer	Schubbert et al, Nat Gen, 2006; COSMIC
NRAS	G12D		Cancer	COSMIC
BRAF	G463V	G464V	Cancer	Wan et al, Cell 2004
BRAF	G468A	G469A	Cancer	Wan et al, Cell 2004
KRAS	G12C		Cancer	COSMIC
PTPN11	E76K		Cancer	Tartaglia et al, Mut Hum Dis, 2006
BRAF	F594L	F595L	Cancer	Wan et al, Cell 2004
BRAF	G465A	G466A	Cancer	Wan et al, Cell 2004
BRAF	I462S	I463S	Cancer	Wan et al, Cell 2004
BRAF	G463E	G464E	Cancer	Wan et al, Cell 2004
BRAF	L596V	L597V	Cancer	Wan et al, Cell 2004
PTPN11	A72V		Cancer	Tartaglia et al, Mut Hum Dis, 2006
BRAF	N580S	N581S	Cancer	Wan et al, Cell 2004
BRAF	E585K	E586K	Cancer	Wan et al, Cell 2004
KRAS	G12A		Cancer	COSMIC
KRAS	P34R		RASopathy	Gremer et al, Human mut, 2010
RAF1	S257L		RASopathy	Molzan et al, MCB, 2010
KRAS	V14I		RASopathy	Schubbert et al, Nat Gen, 2006; Gremer et al, Human mut, 2010
KRAS	Q22E		RASopathy	Gremer et al, Human mut, 2010
SOS1	W729L		RASopathy	Tartaglia et al, nat Gen, 2007
PTPN11	M504V		RASopathy	Tartaglia et al, Mut Hum Dis, 2006
KRAS	F156L		RASopathy	Gremer et al, Human mut, 2010
PTPN11	A72S		RASopathy	Tartaglia et al, Mut Hum Dis, 2006
KRAS	T58I		RASopathy	Schubbert et al, Nat Gen, 2006; Gremer et al, Human mut, 2010
BRAF	W531C		RASopathy	Sarkozy et al, Human Mutation 2009
PTPN11	I282V		RASopathy	Tartaglia et al, Mut Hum Dis, 2006
KRAS	P34L		RASopathy	Gremer et al, Human mut, 2010
RAF1	P261A		RASopathy	Molzan et al, MCB, 2010
PTPN11	T42A		RASopathy	Tartaglia et al, Mut Hum Dis, 2006
PTPN11	N308D		RASopathy	Tartaglia et al, Mut Hum Dis, 2006
RAF1	P261S		RASopathy	Molzan et al, MCB, 2010
RAF1	T260R		RASopathy	Molzan et al, MCB, 2010
RAF1	T260I		RASopathy	Molzan et al, MCB, 2010
PTPN11	D106A		RASopathy	Keilhack, 2005
PTPN11	N308S		RASopathy	Keilhack, 2005
PTPN11	Y279C		RASopathy	Edouard, 2010
PTPN11	T468M		RASopathy	Edouard, 2010
BRAF	G469A		Cancer	Wan et al, Cell 2004
BRAF	E586K		Cancer	Wan et al, Cell 2004
BRAF	V600D		Cancer	Wan et al, Cell 2004
BRAF	V600E		Cancer	Wan et al, Cell 2004
BRAF	K601E		Cancer	Wan et al, Cell 2004
BRAF	G466V		Cancer	Rodriguez-Viciana, Science, 2006
BRAF	G466E		Cancer	Rodriguez-Viciana, Science, 2006
BRAF	D594V		Cancer	Rodriguez-Viciana, Science, 2006
BRAF	L485F		RASopathy	Rodriguez-Viciana, Science, 2006
BRAF	K499E		RASopathy	Rodriguez-Viciana, Science, 2006
BRAF	E501G		RASopathy	Rodriguez-Viciana, Science, 2006
References
Wan et al, Cell 2004 (PMID: 15035987)
Rodriguez-Viciana, Science, 2006 (PMID: 16439621)
Edouard, 2010 (PMID: 20308328)
Keilhack, 2005 (PMID: 15987685)
Tartaglia et al, Mut Hum Dis, 2006 (PMID: 16358218)
Molzan et al, MCB, 2010 (PMID: 20679480)
Sarkozy et al, Human Mutation 2009 (PMID: 19206169 )
Gremer et al, Human mut, 2010 (PMID: 20949621)
Cirstea et al, Nat Gen, 2010 (PMID: 19966803)
Schubbert et al, Nat Gen, 2006 (PMID: 16474405)
