# Supplementary material for: Structure‐energy‐based predictions and network modelling of RASopathy and cancer missense mutations
Source: Mol Syst Biol. 2014 May 6;10(5):727. doi: 10.1002/msb.20145092 (PMC4188041; doi:10.1002/msb.20145092)
Supplement: Supplementary file 19 — Supplementary Table S7 [file MSB-10-5-727-s19.xlsx]

## Sheet: Sheet1
Supplementary Table S7. Comparing experimental rate constants with FoldX energies.
	IN VITRO (Gremer et al., 2011)					IN SILICO (FoldX)
Ras	Intrinsic GDP dissociation (s-1)	GEF catalyzed GDP dissociation (s-1)	Intrinsic GTP hydrolysis (s-1)	GAP catalyzed GTP hydrolysis (s-1)	Effector binding (mM)	Destabilization of Ras (active site) (DDG) (kcal/mol)	GAP binding (DDG) (kcal/mol)	GEF binding (DDG) (kcal/mol)	Effector binding (DDG) (kcal/mol)
WT	3e-05	0.09	0.0093	9.3	0.22	0	0	0	0
G12V	2e-05	0.05	0.0015	0	1.18	7.17	4.45	-0.87	0.01
K5N	4e-05	0.11	0.0094	10.3	0.16	0.95	0.02	0.41	-0.02
V14I	0.00089	1.77	0.01	10.8	1.36	2.55	-0.01	0	0.07
Q22E	0.00078	2.1	0.0103	0.3	1.41	2.16	-0.02	0.13	-0.16
Q22R	4e-05	0.2	0.0064	0.4	0.51	0.61	-0.01	0	-0.13
P34L	8e-05	0.14	0.0092	0	27.6	1.44	-0.84	4.06	0.02
P34R	6e-05	0.06	0.0089	0	23.9	9.35	4.24	3.33	0.26
T58I	0.00013	0.15	0.0054	8.2	1.39	1.59	0	-0.1	0.01
G60R	4e-05	0	0.0007	0	11.4	24.52	1.93	15.15	0.33
E153V	5e-05	0.2	0.0044	8.1	0.59	1.68	0	0	0
F156L	0.0019	2.98	0.0079	0.3	5	1.97	0	-0.04	-0.07
